# Supplementary material for: Long-Term Transcriptional Activity at Zero Growth of a Cosmopolitan Rare Biosphere Member
Source: mBio. 2019 Feb 12;10(1):e02189-18. doi: 10.1128/mBio.02189-18 (PMC6372793; doi:10.1128/mBio.02189-18)
Supplement: TABLE S1 [file mBio.02189-18-st001.xlsx]

## Sheet: Legend
Hausmann et al. Long-term transcriptional activity at zero growth by a cosmopolitan rare biosphere member - Supplementary Tables
(a) Summary of all genomic features in Desulfosporosinus sp. MAG SbF1. Genes encoding the energy metabolism or central cellular functions are given first. COG class IDs were assigned by MaGe (Cognitor, www.ncbi.nlm.nih.gov/COG/). bactNOG and NOG IDs were assigned by best-match principle (Huerta-Cepas et al., 2016; Hausmann et al., 2018). Spearman’s rank correlation is given for each gene’s normal…
(b) Characteristics and coverage of all scaffolds belonging to Desulfosporosinus sp. MAG SbF1. The two scaffolds with the highest coverage encode the 23S and 16S rRNA genes, respectively.
(c) Expression levels of selected CDS in the analysed anoxic peat soil microcosms given in FPKM (mean ± one standard deviation). Loci are sorted as in Table S1. Headers display the individual treatments used in the peat soil microcosms: without and with external sulfate added; amended substrate; and days of incubation.

## Sheet: (a) Features
Locus tag	Scaffold	Type	Strand	Length		Gene	Product	EC/TC number	Synonyms	COG class	eggNOG 4.5 ID		Correlation to total mRNA	Expression cluster	log₂ fold-change					FPKM rank
				nt	aa						bactNOG	NOG			Formate	Acetate	Propionate	Lactate	Butyrate	Native soil	Control	Formate	Acetate	Propionate	Lactate	Butyrate
DISSIMILATORY SULFATE REDUCTION
sulfate import
SBF1_4820008	28rf	CDS	−	1746	582	sulP_1	putative sulfate:proton symporter (anion:anion symporter or antiporter of the sulfate permease SulP family)	TC 2.A.53		P	07RBZ	COG0659	0.22				-0.147589		-3.60275					1000+		1000+
SBF1_7030001	455h	CDS	+¹²	1707	570	sulP_2a	fragment of putative sulfate:proton symporter (anion:anion symporter or antiporter of the sulfate permease SulP family)	TC 2.A.53		P	05CHH	COG0659	-0.04
SBF1_4110009	1skl	CDS	+²	1370	458	sulP_3a	fragment of putative sulfate:proton symporter (anion:anion symporter or antiporter of the sulfate permease SulP family)	TC 2.A.53		P	07RBZ	COG0659	0.22			-2.56473		-2.81688	-3.15255				1000+		1000+	1000+
SBF1_2390012	0xks	CDS	−	843	281	sulP_4b	fragment of putative sulfate:proton symporter (anion:anion symporter or antiporter of the sulfate permease SulP family)	TC 2.A.53		P	05CHH	COG0659	0.19				-0.0320516							1000+
SBF1_9130001	6hpy	CDS	−²¹	816	272	sulP_5b	fragment of putative sulfate:proton symporter (anion:anion symporter or antiporter of the sulfate permease SulP family)	TC 2.A.53		P	05CHH	COG0659	0.17						-3.79441							1000+
SBF1_1770002	0nmm	CDS	+¹	762	254	sulP_6b	fragment of putative sulfate:proton symporter (anion:anion symporter or antiporter of the sulfate permease SulP family)	TC 2.A.53		P	05CHH	COG0659	* 0.30				0.0749155		-3.01496					1000+		1000+
SBF1_1840001	0o4v	CDS	−²	465	156	sulP_7a	fragment of putative sulfate:proton symporter (anion:anion symporter or antiporter of the sulfate permease SulP family)	TC 2.A.53		P	07RBZ	COG0659	0.17					-0.814948							936
SBF1_600004	06jg	CDS	+²	337	114	sulP_8a	fragment of putative sulfate:proton symporter (anion:anion symporter or antiporter of the sulfate permease SulP family)	TC 2.A.53		P	07RBZ	COG0659	0.18						-4.39012							1000+
SBF1_3620001	1l62	CDS	+¹	414	138	sulP_9b	fragment of putative sulfate:proton symporter (anion:anion symporter or antiporter of the sulfate permease SulP family)	TC 2.A.53		P	07WXG	COG0659	0.14
SBF1_7520001	4ln9	CDS	+¹	408	136	sulP_10b	fragment of putative sulfate:proton symporter (anion:anion symporter or antiporter of the sulfate permease SulP family)	TC 2.A.53		P	07WXG	COG0659	0.12
sulfate activation
SBF1_2520002	0zrf	CDS	−²¹	1167	389	sat	sulfate adenylyltransferase	EC 2.7.7.4		P	07RIQ	COG2046	*** 0.91	general	2.05352	2.78003	2.22438	2.70165	3.0049		77	47	29	44	44	40
SBF1_1870014	0p53	CDS	−	978	326	ppaC	inorganic pyrophosphatase (soluble, probable manganese-dependent)	EC 3.6.1.1		C	05E2M	COG1227	*** 0.83	general	1.52669	2.13566	1.95414	2.44546	2.91853	22	122	125	78	71	86	71
APS reduction and AMP recycling
SBF1_2140001	0s3v	CDS	+¹	438	146	aprB	adenylyl-sulfate reductase, beta subunit	EC 1.8.99.2		C	08RS8	COG1146	*** 0.93	general	1.51057	2.65496	2.1518	2.54749	3.37777		18	18	6	7	10	8
SBF1_2140002	0s3v	CDS	+²	792	264	aprA_a	fragment of adenylyl-sulfate reductase, alpha subunit (N-terminal part)	EC 1.8.99.2		C	05CFK	COG1053	*** 0.91	general	1.00575	3.05694	2.05141	2.92355	3.73628		44	55	14	32	21	15
SBF1_4720001	27rp	CDS	+¹	1227	409	qmoA_b	fragment of quinone-interacting membrane-bound oxidoreductase complex, alpha subunit (C-terminal part)			C	07EEV	COG1148	*** 0.87	general	0.00527405	2.19259	1.74002	2.41147	2.22905		180	271	129	153	134	157
SBF1_4720002	27rp	CDS	+²	2217	739	qmoB	quinone-interacting membrane-bound oxidoreductase complex, beta subunit			C	05DYM	COG1908	*** 0.83	general	2.31181	3.96401	3.16514	3.85371	3.46784		399	254	166	286	180	228
SBF1_3530001	1k8f	CDS	−²¹	1179	393		cysteine-rich domain protein (probably syntenic to qmoAB)			C	05DF6	COG0247	*** 0.81		0.0137581	1.64742	1.7875	1.18627	1.00622		177	294	175	174	219	247
SBF1_190050	02r7	CDS	−	639	213	adk	adenylate kinase	EC 2.7.4.3		F	05CC8	COG0563	*** 0.81	general	0.236882	2.60081	2.71991	3.8762	3.51291		238	313	125	144	80	113
sulfite reduction (dimeric)
SBF1_1810006	0nx9	CDS	+	1224	408	dsrA	dissimilatory sulfite reductase, alpha subunit	EC 1.8.99.5		C	05CY1	COG2221	*** 0.91	general	1.77211	2.4642	1.72286	2.32626	3.00446		45	33	27	58	47	31
SBF1_1810007	0nx9	CDS	+	1062	354	dsrB	dissimilatory sulfite reductase, beta subunit	EC 1.8.99.5		C	05PJW	COG2221	*** 0.90	general	0.596574	1.79262	0.954268	1.55486	2.03627		21	35	26	47	46	34
SBF1_5730003	2x83	CDS	−	318	106	dsrC	dissimilatory sulfite reductase, gamma subunit			P	080K0	COG2920	*** 0.83	general	4.30761	5.14385	5.1941	5.78811	6.73198			14	19	11	6	6
SBF1_5730008	2x83	CDS	−	1005	335	dsrM	sulfite reduction-associated membrane complex, transmembrane diheme cytochrome b subunit	EC 1.8.5.M1		C	07EAK	COG2181	*** 0.75	general	1.12023	2.78543	3.0045	2.794	3.40563		329	265	149	193	167	156
SBF1_5730007	2x83	CDS	−	1626	542	dsrK	sulfite reduction-associated membrane complex, catalytic subunit ([DsrC]-trisulfide reductase)	EC 1.8.5.M1		C	07SP1	COG0247	*** 0.81	general	2.36275	2.24395	2.21171	2.51686	2.60868		292	215	213	274	187	197
SBF1_5730006	2x83	CDS	−	435	145	dsrJ	sulfite reduction-associated membrane complex, membrane-anchored cytochrome c subunit	EC 1.8.5.M1			05KJZ	11U7A	*** 0.77	general	3.94098	3.62119	3.34339	3.62629	4.15933			73	110	123	106	96
SBF1_5730005	2x83	CDS	−	762	254	dsrO	sulfite reduction-associated membrane complex, iron-sulfur binding subunit	EC 1.8.5.M1		C	07XP6	COG0437	*** 0.80	general	-0.355026	2.33153	2.27543	2.07903	2.78181		174	339	138	155	144	118
SBF1_5730004	2x83	CDS	−	1164	388	dsrP	sulfite reduction-associated membrane complex, transmembrane b-type cytochrome subunit	EC 1.8.5.M1			07SJQ	COG5557	*** 0.79	general	1.82121	3.36859	3.45127	3.75113	4.07322			328	232	263	199	186
dsr operon-associated with unresolved function
SBF1_1810008	0nx9	CDS	+	243	81	dsrD	DsrD (probable regulatory protein)				06CQV	0Y4AN	*** 0.83	general	3.68569	3.7515	3.28913	3.58017	4.02745		50	7	4	6	8	10
SBF1_1810009	0nx9	CDS	+	1467	489	dsrN	DsrN (probable siroheme amidase)	EC 6.3.5.M1		H	05C0Y	COG1797	*** 0.58			0.346605	1.44939	1.65196	0.214585				850	578	682	1000+
SBF1_1810002	0nx9	CDS	+	891	297	dsrM2	sulfite reduction-associated membrane complex, transmembrane diheme cytochrome b subunit-like protein DsrM2			C	05HIJ	COG2181	*** 0.66			1.21505	1.02578	1.65614	2.2445				476	521	460	366
SBF1_1810003	0nx9	CDS	+	1620	540	dsrK2	sulfite reduction-associated membrane complex, catalytic subunit-like protein DsrK2			C	07SNU	COG0247	*** 0.66		4.29256	2.64344	2.21919	3.07007	2.71893			191	430	523	355	420
SBF1_1810004	0nx9	CDS	+	150	50		putative sulfurtransferase			P	07QMW	120YF	* 0.29			-1.14105	-0.562889						443	718
SBF1_1210018	0ds2	CDS	−	1614	538	dsrK2_2	sulfite reduction-associated membrane complex, catalytic subunit-like protein DsrK2 (second copy apart from operon)			C	07SNU	COG0247	*** 0.50			-2.14808	-1.7341	-2.81688	0.575668				1000+	1000+	1000+	1000+
SBF1_1970018	0qiy	CDS	+²	198	67	dsrT_a	fragment of putative component of dissimilatory sulfate reduction system, protein DsrT (part 1/2)				05NHT	11WNS	*** 0.58			1.37289		0.818273	0.32924				188		210	324
SBF1_5730009	2x83	CDS	−¹	450	150	dsrT_b	fragment of putative component of dissimilatory sulfate reduction system, protein DsrT (part 2/2)				05NHT	11WNS	*** 0.76		0.233009	2.34625	2.77191	2.28724	2.67252		199	245	99	83	132	129
SBF1_700004	07kl	CDS	−	543	181	dsrT_2	putative component of dissimilatory sulfate reduction system, protein DsrT (second copy apart from operon)				05NHT	11WNS	* 0.28						-3.69545							1000+
sulfite reduction (trimeric)
SBF1_9330001	71hf	CDS	−²¹	918	307	asrA_a	fragment of anaerobic sulfite reductase, subunit A (part 1/2)	EC 1.8.99.5		C	05D5B	COG1145	*** 0.42			0.335832	-0.410781	-0.814948	-3.2174				1000+	1000+	1000+	1000+
SBF1_5310001	2no8	CDS	+¹	204	68	asrA_b	fragment of anaerobic sulfite reductase, subunit A (part 2/2)	EC 1.8.99.5		C	05D5B	COG1145	0.11
SBF1_5310002	2no8	CDS	+	834	278	asrB	anaerobic sulfite reductase, subunit B	EC 1.8.99.5		CH	07SHJ	COG0543	*** 0.40			-1.26254			-2.64502				1000+			1000+
SBF1_5310003	2no8	CDS	+	990	330	asrC	anaerobic sulfite reductase, subunit C	EC 1.8.99.5		C	07QUN	COG2221	* 0.25			-0.371199		-2.81688					845		1000+
zero-valent sulfur metabolism
SBF1_90007	01m3	CDS	−	1278	426		sulfide:quinone reductase-like protein			R	07STX	COG1252	** 0.39				0.0749155	-3.6554	-3.69545					1000+	1000+	1000+
ASSIMILATORY SULFATE REDUCTION
SBF1_310048	03mj	CDS	+	594	198	cysC	adenylyl-sulfate kinase	EC 2.7.1.25		P	07UCJ	COG0529	** 0.36					-3.36469	-3.28543						1000+	1000+
ELECTRON TRANSPORT
ferredoxins
SBF1_1810005	0nx9	CDS	+	189	63	fdxD	4Fe-4S ferredoxin (dsrAB-associated)			C	05Z5G	125QS	*** 0.90	general	1.65643	2.15989	2.15019	2.72221	3.70762		15	9	7	4	4	3
SBF1_1500002	0ikd	CDS	+	189	63	fdxA_1	3Fe-4S ferredoxin			C	0688J	0XUIC	* 0.30		-1.54931	-4.40771	-4.80074	-1.14801	-0.895545		85			1000+	403	351
SBF1_670002	07d4	CDS	+	186	62	fdxA_2	3Fe-4S ferredoxin			C	086AZ	0XUIC	* 0.27						-1.58125							798
SBF1_1260007	0fcq	CDS	−	294	98		putative 4Fe-4S ferredoxin			C	05UJJ	COG1146	** 0.35				-3.74628		-1.10295					1000+		908
SBF1_4290015	1wxf	CDS	−	237	79		putative 4Fe-4S ferredoxin			C	07TUC	COG1146	* 0.30			-2.14808		-3.6554	-2.79212				1000+		1000+	1000+
SBF1_4290017	1wxf	CDS	+	252	84		putative 4Fe-4S ferredoxin			C	07TUC	COG1146	*** 0.43			-0.741311	-3.74628	-1.69934	-2.22843				480	1000+	1000+	1000+
SBF1_5900002	31vz	CDS	−	300	100		putative 4Fe-4S ferredoxin			C	05YM8	125VC	0.23					-1.58928							1000+
rubredoxins
SBF1_2640006	11wf	CDS	+	162	54	rubA	rubredoxin			C	05VCQ	COG1773	*** 0.46			-2.14808	-1.14837	-0.683395	0.44223				1000+	905	480	259
SBF1_1590020	0k6n	CDS	+	177	59	rubB	rubredoxin			C	082X2	COG1773	*** 0.59			-2.09571	0.89155	-0.8991	0.641808				778	301	628	248
thioredoxin pathway
SBF1_560026	0673	CDS	−	330	110	trxA	thioredoxin			CO	05K63	COG3118	*** 0.74	general	1.82121	3.23837	2.67989	3.36349	4.24327			135	96	127	101	69
SBF1_470016	05nl	CDS	−	996	332	trxB	thioredoxin reductase	EC 1.8.1.9		O	05C3M	COG0492	* 0.25				-0.273192		-4.39012					1000+		1000+
heterodisulfide reductase–flavin oxidoreductase complex
SBF1_90012	01m3	CDS	+	129	43	hfaA	conserved protein of unknown function (hdrA-flxDCBA-associated)					0ZUCE	*** 0.74	general	0.305158	2.61662	0.267645	2.1588	3.47389			222	40	447	98	41
SBF1_90013	01m3	CDS	+	3033	1011	hdrA	putative heterodisulfide reductase, subunit A (flxDCBA-associated)			C	07EEV	COG1148	*** 0.90	general	3.16779	2.92641	1.50866	3.0913	3.72541		232	99	113	249	122	98
SBF1_90014	01m3	CDS	+	474	158	flxD	putative flavin oxidoreductase, subunit FlxD			C	08Z1E	COG1908	*** 0.89	general	3.2124	3.31454	2.67327	3.37362	4.27007		206	39	60	89	79	45
SBF1_90015	01m3	CDS	+	951	317	flxC	putative flavin oxidoreductase, subunit FlxC			C	07QS9	11JIS	*** 0.84	general	1.90812	2.78531	1.32773	2.83008	2.86703		207	181	108	275	117	130
SBF1_90016	01m3	CDS	+	1017	339	flxB	putative flavin oxidoreductase, subunit FlxB			C	05D5B	COG1145	*** 0.78	general	2.64068	4.29521	4.08497	4.71915	5.29653			203	102	117	121	99
SBF1_90017	01m3	CDS	+	843	281	flxA	putative flavin oxidoreductase, subunit FlxA			CH	07T8Z	COG0543	*** 0.86	general	2.68158	3.11808	2.63781	3.38421	4.06176		288	120	105	169	128	103
SBF1_90018	01m3	CDS	+	1224	408	hdrD4	putative heterodisulfide reductase, subunit D (flxDCBA-associated)			C	07UXH	COG0247	*** 0.83	general	3.96964	3.72299	3.08121	3.28019	4.034		353	111	101	185	164	137
electron-transferring flavoprotein EtfBA (for paralogs FixAB and EtfBA_2 see below)
SBF1_550001	0672	CDS	+¹	774	258	etfB	electron-transferring flavoprotein, beta subunit EtfB			C	05BZJ	COG2086	*** 0.88	general	2.2065	2.81846	2.72112	3.10274	3.81522		55	28	22	15	22	19
SBF1_550002	0672	CDS	+	987	329	etfA	electron-transferring flavoprotein, alpha subunit EtfA			C	05C10	COG2025	*** 0.91	general	2.0704	2.91132	2.74818	3.04872	3.36898		123	64	45	51	61	48
SBF1_550003	0672	CDS	+²	2064	688	eqoA	membrane-bound EtfBA:quinone oxidoreductase			C	05DF6	COG0247	*** 0.80	general	1.3361	3.61144	3.79564	3.04524	3.57475		394	367	157	149	270	215
electron-transferring flavoprotein FixABCX
SBF1_470015	05nl	CDS	−	834	278	fixA	electron-transferring flavoprotein, subunit FixA			C	05BZJ	COG2086	** 0.40			-1.22692	-0.562889		-0.595533				1000+	1000+		1000+
SBF1_470014	05nl	CDS	−	1332	444	fixB	electron-transferring flavoprotein, subunit FixB			C	05C10	COG2025	*** 0.66		1.51383	0.250702	1.82845	0.959898	1.79087			392	1000+	596	965	583
SBF1_470013	05nl	CDS	−	1293	431	fixC	electron-transferring flavoprotein, subunit FixC			C	05DWH	COG0644	*** 0.67		0.826258	0.0598964	0.909362	1.69846	1.12918			518	1000+	843	615	808
SBF1_470012	05nl	CDS	−	282	94	fixX	electron-transferring flavoprotein, subunit FixX			C	05WQV	COG2440	** 0.37			-1.22692	-0.925758	-2.54259	-2.44594				1000+	1000+	1000+	1000+
ion-translocating ferredoxin:NAD+ oxidoreductase complex Rnf
SBF1_6210002	3c9n	CDS	+	1320	440	rnfC	electron transport complex protein RnfC	EC 1.18.1.8		C	07QTR	COG4656	* 0.31				-0.665149	-1.51626	-2.79212					1000+	1000+	1000+
SBF1_6210003	3c9n	CDS	+²	213	72	rnfD_a	fragment of electron transport complex protein RnfD (part 1/2)	EC 1.18.1.8		C	05D6A	COG4658	0.18					-3.6554	-3.35692						1000+	1000+
SBF1_1940017	0pqc	CDS	−¹	759	253	rnfD_b	fragment of electron transport complex protein RnfD (part 2/2)	EC 1.18.1.8		C	05D6A	COG4658	** 0.33					-3.15376	-3.2174						1000+	1000+
SBF1_1940016	0pqc	CDS	−	612	204	rnfG	electron transport complex protein RnfG	EC 1.18.1.8		C	080WF	COG4659	** 0.33					-3.6554	-2.53599						1000+	1000+
SBF1_1940015	0pqc	CDS	−	627	209	rnfE	electron transport complex protein RnfE	EC 1.18.1.8		C	05DZB	COG4660	* 0.26					-3.15376	-4.43064						1000+	1000+
SBF1_1940014	0pqc	CDS	−	579	193	rnfA	electron transport complex protein RnfA	EC 1.18.1.8		C	05DGN	COG4657	** 0.33					-3.6554	-1.73799						1000+	1000+
SBF1_1940013	0pqc	CDS	−	834	278	rnfB	electron transport complex protein RnfB	EC 1.18.1.8		C	07SVV	COG2878	** 0.34					-3.15376	-0.581382						1000+	1000+
ELECTRON TRANSPORT CHAIN (for SDH see below)
NADH dehydrogenase 1 (NDH-1)
SBF1_800043	08u5	CDS	−	360	120	nuoA	NADH:quinone oxidoreductase, subunit A	EC 1.6.5.-		C	05KWU	COG0838	*** 0.77		0.705251	1.6096	1.35532	1.47197	1.67861		32	81	58	57	69	62
SBF1_800042	08u5	CDS	−	522	174	nuoB	NADH:quinone oxidoreductase, subunit B	EC 1.6.5.-		C	05ES3	COG0377	*** 0.82	general	0.870931	1.87949	1.83866	1.77716	2.40542		84	134	75	82	99	73
SBF1_800041	08u5	CDS	−	489	163	nuoC	NADH:quinone oxidoreductase, subunit C	EC 1.6.5.-		C	05CYU	COG0852	*** 0.85	general	1.23932	1.96093	2.45747	1.86344	3.13256		125	109	111	70	130	57
SBF1_800040	08u5	CDS	−	1101	367	nuoD	NADH:quinone oxidoreductase, subunit D	EC 1.6.5.-		C	05CQV	COG0649	*** 0.85	general	3.26695	4.3214	4.40192	3.79962	5.03283			156	136	146	189	124
SBF1_800039	08u5	CDS	−	1068	356	nuoH	NADH:quinone oxidoreductase, subunit H	EC 1.6.5.-		C	05CMZ	COG1005	*** 0.77	general	2.15615	1.4725	0.618378	1.53163	1.77568		134	88	154	313	142	149
SBF1_800038	08u5	CDS	−	405	135	nuoI	NADH:quinone oxidoreductase, subunit I	EC 1.6.5.-		C	05P3U	COG1143	*** 0.76		3.06254	1.11086	2.07554	1.68858	2.23093		103	30	174	73	114	92
SBF1_800037	08u5	CDS	−	504	168	nuoJ	NADH:quinone oxidoreductase, subunit J	EC 1.6.5.-		C	0832N	COG0839	*** 0.80	general	1.19434	2.98856	2.97682	2.04812	3.21377			266	139	229	244	165
SBF1_800036	08u5	CDS	−	345	115	nuoK	NADH:quinone oxidoreductase, subunit K	EC 1.6.5.-		C	05M5H	COG0713	*** 0.74	general	1.19434	2.84726	2.46567	2.79589	3.42599			205	114	190	138	116
SBF1_800035	08u5	CDS	−	1959	653	nuoL	NADH:quinone oxidoreductase, subunit L	EC 1.6.5.-		CP	05D65	COG1009	*** 0.79	general	1.19434	3.21442	3.45582	3.51638	4.66676			520	331	442	346	195
SBF1_800034	08u5	CDS	−	1545	515	nuoM	NADH:quinone oxidoreductase, subunit M	EC 1.6.5.-		C	05C8S	COG1008	*** 0.82	general	3.03731	3.72959	2.662	2.69823	3.53468		376	188	131	250	262	180
SBF1_800033	08u5	CDS	−	1446	482	nuoN	NADH:quinone oxidoreductase, subunit N	EC 1.6.5.-		C	05CNR	COG1007	*** 0.83	general	2.53926	2.31661	1.54626	1.37683	2.42549		268	172	176	347	356	192
SBF1_210026	02u6	CDS	−	531	177	nuoE	putative NADH:quinone oxidoreductase, subunit E	EC 1.6.5.-		C	0902H	COG1905	*** 0.81	general	0.305158	2.79642	2.96372	2.62967	3.52847			477	200	173	192	150
SBF1_210025	02u6	CDS	−	1758	586	nuoF	putative NADH:quinone oxidoreductase, subunit F	EC 1.6.5.-		C	07QIZ	COG1894	*** 0.82	general	-1.24757	3.03749	2.94811	1.96209	2.87565		304	641	167	164	288	182
SBF1_210024	02u6	CDS	−	3609	1203	nuoG	putative NADH:quinone oxidoreductase, subunit G	EC 1.6.5.-		ER	08EFR	COG0243	*** 0.88	general	2.92477	4.83779	4.33431	4.46033	5.69996			390	260	415	352	187
ATP synthase (FₒF₁-ATPase)
SBF1_880042	09z4	CDS	−	225	75	atpQ	putative ATP synthase protein			EGPR	06GEF	0Y8IK	*** 0.41			0.369044		-3.6554	-1.59869				205		1000+	954
SBF1_880041	09z4	CDS	−	372	124	atpI	putative ATP synthase protein				06F8C	0Y5RP	*** 0.72		0.527846	1.15886	-0.502964	0.452934	1.14918		93	131	160	646	200	155
SBF1_880040	09z4	CDS	−	762	254	atpB	ATP synthase, F0 complex, subunit A	EC 3.6.3.14		C	07RFS	COG0356	*** 0.81	general	1.1459	2.56776	1.90794	1.67951	2.61525		96	94	37	87	124	64
SBF1_880039	09z4	CDS	−	231	77	atpE	ATP synthase, F0 complex, subunit C	EC 3.6.3.14		C	05WS6	0ZXQ9	*** 0.85	general	3.22834	3.99948	3.69425	4.19512	5.19596		118	23	8	9	11	7
SBF1_880038	09z4	CDS	−	498	166	atpF	ATP synthase, F0 complex, subunit B	EC 3.6.3.14		C	07ZFM	COG0711	*** 0.87	general	2.58453	3.91191	3.79135	3.60634	4.3406		127	32	23	17	38	27
SBF1_880037	09z4	CDS	−	567	189	atpH	ATP synthase, F1 complex, delta subunit	EC 3.6.3.14		C	07YZM	COG0712	*** 0.92	general	2.3409	3.47969	3.29528	3.6038	4.11747		64	25	12	14	16	12
SBF1_880036	09z4	CDS	−	1509	503	atpA	ATP synthase, F1 complex, alpha subunit	EC 3.6.3.14		C	05CDG	COG0056	*** 0.94	general	2.65275	2.68923	2.19506	2.72079	3.35102		54	12	24	46	33	28
SBF1_880035	09z4	CDS	−	846	282	atpG	ATP synthase, F1 complex, gamma subunit	EC 3.6.3.14		C	05J80	COG0224	*** 0.91	general	1.40048	1.91957	1.74243	2.10367	2.73443		17	10	18	19	19	16
SBF1_880034	09z4	CDS	−	1398	466	atpD	ATP synthase, F1 complex, beta subunit	EC 3.6.3.14		C	05C4J	COG0055	*** 0.95	general	2.84273	3.48605	2.89463	3.45599	4.24813		80	17	15	27	24	18
SBF1_880033	09z4	CDS	−	408	136	atpC	ATP synthase, F1 complex, epsilon subunit	EC 3.6.3.14		C	05KNM	0ZIMD	*** 0.79	general	4.72268	4.34984	3.8312	4.315	4.78647			27	35	50	72	54
HYDROGENASES
[NiFe] hydrogenases, group 1: energy-transducing hydrogenases, membrane-bound, periplasmic
SBF1_1280016	0fs5	CDS	+	1089	363	hynA	membrane-bound H2-uptake [NiFe]-hydrogenase (Group 1), small subunit			C	05E3S	COG1740	*** 0.84	general	3.5127	3.43139	2.82632	4.77935	4.44959			197	212	310	127	161
SBF1_1280017	0fs5	CDS	+	1563	521	hynB	membrane-bound H2-uptake [NiFe]-hydrogenase (Group 1), large subunit			C	05DPX	COG0374	*** 0.84	general	3.87055	2.68049	2.01918	3.33131	3.17457		286	100	170	261	140	159
SBF1_1280018	0fs5	CDS	+	585	195	hynC	membrane-bound H2-uptake [NiFe]-hydrogenase (Group 1), b-type cytochrome subunit			C	0828R	COG1969	*** 0.67		-1.52231	0.711287	0.947577	1.76203	1.35878		144	495	191	269	143	175
SBF1_1280019	0fs5	CDS	+	498	166	hupD	[NiFe] hydrogenase maturation factor (hynABC-associated)		hynD	C	08USZ	COG0680	*** 0.58		0.56139	0.531783	1.24303	1.21556	1.91916		201	216	217	292	264	183
SBF1_190008	02r7	CDS	+	1119	373	hynA_2	membrane-bound H2-uptake [NiFe]-hydrogenase (Group 1), small subunit			C	05E3S	COG1740	0.16				-0.273192							1000+
SBF1_190009	02r7	CDS	+	1416	472	hynB_2	membrane-bound H2-uptake [NiFe]-hydrogenase (Group 1), large subunit			C	05DPX	COG0374		no detected expression
SBF1_190010	02r7	CDS	+	666	222	hynC_2	membrane-bound H2-uptake [NiFe]-hydrogenase (Group 1), b-type cytochrome subunit			C	0614B	12A50	0.25			-2.14808			-3.60275				1000+			1000+
[NiFe] hydrogenases maturation/accessory proteins
SBF1_1280021	0fs5	CDS	−	342	114	hypA	[NiFe] hydrogenase maturation protein HypA			R	05WMM	COG0375	*** 0.52			0.346605		-0.506541	0.36955				297		783	438
SBF1_1280020	0fs5	CDS	−	681	227	hypB	[NiFe] hydrogenase maturation protein HypB			KO	07RSS	COG0378	*** 0.53			1.58263		0.297959	-0.110089				249		947	942
SBF1_1280015	0fs5	CDS	−	2337	779	hypF	[NiFe] hydrogenase maturation protein HypF			O	05C8H	COG0068	*** 0.50			-2.09571	-0.925758	-2.54259	-1.7722				1000+	1000+	1000+	1000+
SBF1_1280014	0fs5	CDS	−	228	76	hypC	[NiFe] hydrogenase maturation protein HypC			O	05WRB	COG0298	*** 0.43					-2.81688	-2.02833						1000+	1000+
SBF1_1280013	0fs5	CDS	−	1089	363	hypD	[NiFe] hydrogenase maturation protein HypD			O	05CQS	COG0409	*** 0.41				-0.481778	-2.54259	-2.39732					1000+	1000+	1000+
SBF1_1280012	0fs5	CDS	−	993	331	hypE	[NiFe] hydrogenase maturation protein HypE			O	05C45	COG0309	* 0.31					-1.78173	-4.39012						1000+	1000+
SBF1_3350013	1heg	CDS	−	474	158	hupD_2	[NiFe] hydrogenase maturation factor			C	08USZ	COG0680		no detected expression
[NiFe] hydrogenase, candidate group 4f
SBF1_840001	098d	CDS	+¹	1146	382	ehfA_b	fragment of membrane-bound [NiFe]-hydrogenase (Ehf-type, Group 4f), transmembrane subunit A			CP	07R30	COG0651	*** 0.47		-1.54931	-3.08824	-6.1366	-0.128877	-0.54034		346		1000+		861	1000+
SBF1_840002	098d	CDS	+	969	323	ehfB	membrane-bound [NiFe]-hydrogenase (Ehf-type, Group 4f), transmembrane subunit B			C	07RAG	COG0650	*** 0.57		-1.54931	-3.08824	0.832799	-0.697981	-0.0890503		319		1000+	454	1000+	760
SBF1_840003	098d	CDS	+	654	218	ehfC	membrane-bound [NiFe]-hydrogenase (Ehf-type, Group 4f), antiporter subunit C			C	08P07	COG4237	*** 0.51		-1.54931	-3.08824	1.0416	-2.60276	-0.454545		250		1000+	316	1000+	709
SBF1_840004	098d	CDS	+	1455	485	ehfD	membrane-bound [NiFe]-hydrogenase (Ehf-type, Group 4f), antiporter subunit D			CP	08FST	COG0651	*** 0.55			1.53004	-0.0320516	0.300113	1.29622				758	1000+	1000+	836
SBF1_840005	098d	CDS	+	1599	533	ehfE	membrane-bound [NiFe]-hydrogenase (Ehf-type, Group 4f), large subunit E			C	08HM5	COG3261	*** 0.70			1.57973	1.64294	0.681968	1.09066				664	611	1000+	956
SBF1_840006	098d	CDS	+	492	164	ehfF	membrane-bound [NiFe]-hydrogenase (Ehf-type, Group 4f), small subunit F			C	05C47	COG3260	*** 0.54			-1.63288	1.8644	-0.498705	-0.557671				1000+	205	1000+	849
[FeFe] hydrogenases, group A: cytoplasmic NADP⁺-reducing hydrogenase
SBF1_40037	00bv	CDS	−¹	1248	416	hydF	[FeFe] hydrogenase maturation GTPase HydF			R	05F4F	COG1060	*** 0.50			-1.06527		-1.58928	-1.20845				1000+		1000+	1000+
SBF1_40036	00bv	CDS	−	1056	352	hydE	[FeFe] hydrogenase maturation factor HydE			H	07QW8	COG0502	0.25				-0.925758	-3.6554	-3.15255					1000+	1000+	1000+
SBF1_40034	00bv	CDS	−	489	163	hndA_1	hydrogen dehydrogenase (NADP+), alpha subunit (NADP+-reducing)	EC 1.12.1.3		C	0902H	COG1905	** 0.38					-3.15376	-3.23601						1000+	1000+
SBF1_40033	00bv	CDS	−	1887	629	hndC_1	hydrogen dehydrogenase (NADP+), gamma HndC-like subunit (NADP+-reducing)	EC 1.12.1.3		C	07QIZ	COG1894	*** 0.54		0.826258		-1.41172	0.279079	-1.39552			571		1000+	1000+	1000+
SBF1_40032	00bv	CDS	−	1743	581	hndD_1	hydrogen dehydrogenase (NADP+), delta subunit (hydrogenase active site)	EC 1.12.1.3		CR	08H1H	COG4624	*** 0.52		1.19434	-1.35989	-1.51223	0.749858	-0.692458			492	1000+	1000+	1000+	1000+
SBF1_40031	00bv	CDS	−	255	85	hydR	[FeFe] hydrogenase system regulator				05VF1	121PF	* 0.31				0.412221	-3.36469	-4.39012					271	1000+	1000+
SBF1_40030	00bv	CDS	−	1416	472	hydG	[FeFe] hydrogenase maturation factor HydG			HR	05D41	COG1060	*** 0.47			-2.14808	-1.14837	-0.424431	-3.28543				1000+	1000+	1000+	1000+
SBF1_1490002	0idp	CDS	−	522	174	hndA_2	hydrogen dehydrogenase (NADP+), alpha subunit (NADP+-reducing)	EC 1.12.1.3		C	0902H	COG1905	0.11					-3.6554							1000+
SBF1_1490001	0idp	CDS	−²	746	250	hndC_2a	fragment of hydrogen dehydrogenase (NADP+), gamma HndC-like subunit (NADP+-reducing) (part 1/2)	EC 1.12.1.3		C	08H0V	COG1894	** 0.33					-2.1669	-2.30429						1000+	1000+
SBF1_5500001	2rum	CDS	+¹	819	273	hndC_2b	fragment of hydrogen dehydrogenase (NADP+), gamma HndC-like subunit (NADP+-reducing) (part 2/2)	EC 1.12.1.3		C	07QIZ	COG1894	0.16				-3.74628	-2.81688						1000+	1000+
SBF1_5500002	2rum	CDS	+	1743	581	hndD_2	hydrogen dehydrogenase (NADP+), delta subunit (hydrogenase active site)	EC 1.12.1.3		CR	08H1H	COG4624	*** 0.46			-1.49971	-0.366228	-2.81688	-3.69545				1000+	1000+	1000+	1000+
SBF1_3630001	1le0	CDS	+¹	489	163	hndA_3	hydrogen dehydrogenase (NADP+), alpha subunit (NADP+-reducing)	EC 1.12.1.3		C	0902H	COG1905	*** 0.47	mixed	4.11776			-0.8991	0.308978			89			1000+	605
SBF1_3630002	1le0	CDS	+	2022	674	hndC_3	hydrogen dehydrogenase (NADP+), gamma HndC-like subunit (NADP+-reducing)	EC 1.12.1.3		C	07QIZ	COG1894	*** 0.55		3.54302	-1.22692	-0.925758	0.798954	-0.177765			209	1000+	1000+	1000+	1000+
SBF1_3630003	1le0	CDS	+	882	294	hndD_3a	fragment of hydrogen dehydrogenase (NADP+), delta subunit (hydrogenase active site) (part 1/3)	EC 1.12.1.3		CR	08H1H	COG1034	*** 0.46	mixed	2.78953			-0.13639	-0.0212378			170			1000+	1000+
SBF1_3630004	1le0	CDS	+	486	162	hndD_3b	fragment of hydrogen dehydrogenase (NADP+), delta subunit (hydrogenase active site) (part 2/3)	EC 1.12.1.3		R	07QHI	COG4624	** 0.38		2.64068	-0.687596		-3.6554	-1.61028			117	1000+		1000+	1000+
SBF1_3630005	1le0	CDS	+	249	83	hndD_3c	fragment of hydrogen dehydrogenase (NADP+), delta subunit (hydrogenase active site) (part 3/3)	EC 1.12.1.3		R	08H1H	11XWB	* 0.27		1.19434			-3.6554	-4.43064			163			1000+	1000+
CARBON METABOLISM
acetate transport
SBF1_8220002	58lx	CDS	+¹	282	94	actO	putative inner membrane protein involved in acetate transport			S	06AWS	0XYJN	*** 0.71	general	1.19434	3.33219	3.70727	2.49294	2.98524			177	77	39	148	131
SBF1_8220003	58lx	CDS	+²	646	217	actP_a	fragment of acetate permease (solute:sodium symporter family) (N-terminal part)	TC 2.A.21		R	07U4D	COG4147	*** 0.77	general	2.43679	3.89695	4.50726	3.73473	3.99582			306	145	77	150	141
other solute:sodium symporter family proteins
SBF1_8450001	5hsc	CDS	+¹²	1316	440		fragment of solute:sodium symporter family transporter	TC 2.A.21		R	07U4D	COG4147	*** 0.75	general	0.945052	2.41143	2.29796	1.83553	2.15648		190	237	151	106	182	168
SBF1_1500006	0ikd	CDS	−¹	186	62		fragment of solute:sodium symporter family transporter (C-terminal part)	TC 2.A.21			07U4D	COG4147	*** 0.60		-1.54931	-0.998689	0.57631	-0.232718	0.702217		93		290	139	218	171
SBF1_1500005	0ikd	CDS	−	1956	652		solute:sodium symporter family transporter	TC 2.A.21		R	07U4D	COG4147	*** 0.59		0.826258	1.13056	1.64294	-0.103974	1.5506			577	817	706	1000+	915
acetate–acetyl-CoA interconversion
SBF1_800074	08u5	CDS	−	1194	398	ackA	acetate kinase	EC 2.7.2.1		C	05C6H	COG0282	*** 0.68		2.07396	3.11356	3.76755	1.88177	2.06394			297	340	257	540	496
SBF1_1100027	0cho	CDS	+	972	324	pta	phosphate acetyltransferase	EC 2.3.1.8		C	08IJ2	COG0280	*** 0.76	general	1.12023	2.73002	2.63842	3.22027	3.58049		321	258	150	266	145	140
Wood-Ljungdahl pathway [complete] and folate transformations
SBF1_470042	05nl	CDS	−	765	255	acs_cooC	anaerobic carbon-monoxide dehydrogenase/CO-methylating acetyl-CoA synthase CooC-like accessory protein			D	080XS	COG3640	*** 0.88	general	1.97177	2.85394	3.29473	3.82462	4.24652		92	52	32	20	18	21
SBF1_470041	05nl	CDS	−	2019	673	acsA	anaerobic carbon-monoxide dehydrogenase	EC 1.2.7.4		C	05CJG	COG1151	*** 0.94	general	1.55951	3.28531	3.50216	3.83061	4.20725		63	49	17	8	9	13
SBF1_470040	05nl	CDS	−	2169	723	acsB	CO-methylating acetyl-CoA synthase	EC 2.3.1.169		C	05E8X	COG1614	*** 0.93	general	2.44939	3.47542	3.25025	3.7555	4.20781		72	26	10	12	13	14
SBF1_470039	05nl	CDS	−	1326	442	acsC	corrinoid iron-sulfur protein, large subunit			C	05EYX	COG1456	*** 0.90	general	1.98536	3.34316	2.94819	3.38601	3.78451		66	38	13	16	17	22
SBF1_470038	05nl	CDS	−	1911	637	acsV	anaerobic carbon-monoxide dehydrogenase/CO-methylating acetyl-CoA synthase accessory protein AcsV (acs ORF 7)			R	07QT9	COG3894	*** 0.89	general	1.26236	2.78509	2.52457	2.55902	3.48109	25	40	45	16	22	28	20
SBF1_470037	05nl	CDS	−	762	254	acsF	anaerobic carbon-monoxide dehydrogenase/CO-methylating acetyl-CoA synthase accessory protein AcsF			D	07FEI	COG3640	*** 0.91	general	1.42541	3.19485	2.97406	3.30521	3.89235		42	34	9	13	12	11
SBF1_470036	05nl	CDS	−	960	320	acsD	corrinoid iron-sulfur protein, small subunit			C	06HYN	COG2069	*** 0.91	general	1.89068	3.65865	3.25421	3.31207	4.07506		95	58	11	23	29	25
SBF1_470035	05nl	CDS	−	807	269	acsE	5-methyltetrahydrofolate:corrinoid/iron-sulfur protein Co-methyltransferase	EC 2.1.1.258		E	07VP5	COG1410	*** 0.93	general	0.776389	2.81113	2.47276	2.46372	3.35717		23	43	5	5	15	9
SBF1_1970010	0qiy	CDS	+	1569	523	metF	methylenetetrahydrofolate reductase [NAD(P)H]	EC 1.5.1.20		E	07TYJ	0Y2A5	*** 0.86	general	1.25093	2.60658	2.47508	2.92022	3.79387		218	217	122	179	125	86
SBF1_90023	01m3	CDS	+	432	144	metF_2a	fragment of methylenetetrahydrofolate reductase [NAD(P)H] (part 1/2)	EC 1.5.1.20		E	07W5T	COG0685	*** 0.47					-1.50496	-0.433392						1000+	832
SBF1_90024	01m3	CDS	+	378	126	metF_2b	fragment of methylenetetrahydrofolate reductase [NAD(P)H] (part 2/2)	EC 1.5.1.20		E	07UPV	COG0685	** 0.33					-3.15376	-2.44594						1000+	1000+
SBF1_100015	01ms	CDS	−	852	284	folD	bifunctional methylenetetrahydrofolate dehydrogenase (NADP+)/methenyltetrahydrofolate cyclohydrolase	EC 1.5.1.5, EC 3.5.4.9		H	05CN0	COG0190	*** 0.77	general	0.305158	3.68493	4.03812	3.47293	4.65099			558	135	142	188	126
SBF1_100014	01ms	CDS	−	636	212	fchA	methenyltetrahydrofolate cyclohydrolase	EC 3.5.4.9		E	0908R	COG3404	*** 0.70	general		3.30243	2.51689	2.42352	3.38818				152	284	251	173
SBF1_1290017	0fwa	CDS	+	633	211	fchA_2	putative methenyltetrahydrofolate cyclohydrolase	EC 3.5.4.9		E	0908R	COG3404		no detected expression
SBF1_740036	07yc	CDS	+	1761	587	fhs	formate--tetrahydrofolate ligase	EC 6.3.4.3		F	05CKU	COG2759	*** 0.90	general	2.1093	3.32527	2.43255	3.07174	3.96143		82	46	20	33	32	24
SBF1_40020	00bv	CDS	−	582	194	folN	5-formyltetrahydrofolate cyclo-ligase	EC 6.3.3.2		H	05MK2	COG0212	*** 0.82	general	0.226952	1.86834	1.40499	1.6847	2.53055		97	164	80	182	118	74
formate dehydrogenases (FDH)
SBF1_40019	00bv	CDS	−	483	161	fdhC	putative formate dehydrogenase, gamma subunit			C	0902H	COG1905	*** 0.82	general	1.68911	3.14552	3.5706	3.2314	4.07786		209	116	62	42	89	53
SBF1_40018	00bv	CDS	−	1788	596	fdhB	putative formate dehydrogenase, beta subunit			C	07QIZ	COG1894	*** 0.84	general	4.21709	5.34211	4.98971	5.02859	6.10719			144	94	107	153	104
SBF1_40017	00bv	CDS	−	933	311	fdhA'	formate dehydrogenase, alpha subunit'			R	05E91	COG3383	*** 0.81	general	4.28551	3.40192	3.94591	3.73491	4.63198			112	208	113	171	135
SBF1_40016	00bv	CDS	−	2682	894	fdhA	formate dehydrogenase, alpha subunit (selenocysteine-containing)			R	08JK4	COG3383	*** 0.72	general	4.44442	4.49778	3.61085	3.2438	2.78807			239	196	471	530	578
SBF1_110010	01oc	CDS	−	2715	905	fdhA_2	formate dehydrogenase, alpha subunit (selenocysteine-containing)			R	08JK4	COG3383	*** 0.64	lactate/butyrate		0.191192	-3.74628	1.52351	2.03499				1000+	1000+	1000+	875
SBF1_1590013	0k6n	CDS	−	2679	893	fdhA_3	formate dehydrogenase, alpha subunit (not selenocysteine-containing)			R	08HIZ	COG3383	** 0.37			-1.22692		-3.15376	-1.01852				1000+		1000+	1000+
SBF1_40012	00bv	CDS	+	786	262	fdhD	formate dehydrogenase accessory protein FdhD			C	07H9G	COG1526	*** 0.58			0.0680405	-0.410781	-0.174672	0.0508675				662	1000+	1000+	985
carbon-monoxide dehydrogenases apart from acs operon
SBF1_1580019	0k18	CDS	−	837	279	cooA	carbon-monoxide-responsive transcriptional regulator CooA			T	05IP5	0ZWAP	* 0.31			-1.7759			-3.79441				1000+			1000+
SBF1_1580018	0k18	CDS	−	1950	650	cooS	anaerobic carbon-monoxide dehydrogenase CooS	EC 1.2.7.4		C	05CJG	COG1151	0.17					-3.15376							1000+
SBF1_1580017	0k18	CDS	−	795	265	cooC	anaerobic carbon-monoxide dehydrogenase accessory protein CooC			D	080XS	COG3640		no detected expression
SBF1_2240008	0uiy	CDS	+	1932	644	cooS_2	anaerobic carbon-monoxide dehydrogenase CooS	EC 1.2.7.4		C	05CJG	COG1151	*** 0.51			-2.14808	0.78451	-3.15376	-0.931847				1000+	1000+	1000+	1000+
SBF1_6240004	3czi	CDS	−	657	219	cooS_3b	fragment of anaerobic carbon-monoxide dehydrogenase CooS (C-terminal part)	EC 1.2.7.4		C	05CJG	COG1151	*** 0.51			-1.49971	-1.7341	-2.35239	0.0687682				1000+	1000+	1000+	865
SBF1_3060005	1abg	CDS	+	774	258	cooC_2	anaerobic carbon-monoxide dehydrogenase accessory protein CooC			D	07FEI	COG3640	*** 0.52			0.0826888		-0.987913	-0.0647776				1000+		1000+	1000+
pyruvate oxidation [porCDAB, aceEF, poxB not present]
SBF1_590008	06h9	CDS	+	3516	1172	pfoA	pyruvate synthase	EC 1.2.7.1		C	05D95	COG1014	*** 0.83	general	0.556323	3.84923	3.93246	3.83704	4.36387		412	561	215	247	246	217
SBF1_1620011	0kl3	CDS	+	3525	1175	pfoA_2	pyruvate synthase	EC 1.2.7.1		C	05D95	COG1014	*** 0.44				-0.732945	-1.58928	-2.87773					1000+	1000+	1000+
SBF1_1030024	0bfy	CDS	−	2118	706	pfoA_3a	fragment of pyruvate synthase (part 1/2)	EC 1.2.7.1		C	05D95	COG1013	*** 0.64	lactate/butyrate		0.038132	-2.14989	3.31957	0.878005				1000+	1000+	362	1000+
SBF1_1030023	0bfy	CDS	−	1404	468	pfoA_3b	fragment of pyruvate synthase (part 2/2)	EC 1.2.7.1		C	05D95	COG1014	*** 0.47	lactate				2.55491	-2.81314						397	1000+
SBF1_8770001	5ve9	CDS	−²	933	312	pfoA_4a	fragment of pyruvate synthase (N-terminal part)	EC 1.2.7.1		C	05D95	COG1013	0.09
SBF1_9640001	7rih	CDS	−²¹	1282	429	pfoA_5x	fragment of pyruvate synthase	EC 1.2.7.1		C	05D95	COG1013	0.21					-3.15376							1000+
SBF1_610019	06kk	CDS	−	936	312	pflC/dhaB2	[formate-C-acetyltransferase]-activating enzyme or [glycerol dehydratase]-activating enzyme or another [organic radical enzyme]-activating enzyme	EC 1.97.1.4		O	07UUW	COG1180	0.15			-2.14808							1000+
SBF1_610020	06kk	CDS	−	2397	799	pflD/dhaB1	formate C-acetyltransferase or B12-independent glycerol dehydratase	EC 2.3.1.54, EC 4.2.1.30		C	05C6N	COG1882	*** 0.45			-2.14808		-0.771124	-1.39129				1000+		1000+	1000+
SBF1_1580005	0k18	CDS	−	3453	1151	pyc	pyruvate carboxylase	EC 6.4.1.1		C	08JIJ	COG1038	*** 0.69		0.826258	0.155251	-0.653439	1.37931	2.62128			638	1000+	1000+	1000+	773
SBF1_220008	02wt	CDS	−	1230	410	maeB	malate dehydrogenase (sdhCAB-associated)	EC 1.1.1.38, EC 1.1.1.39, 1.1.1.40		C	07QU4	COG0281	*** 0.45	propionate		-2.14808	2.97335	0.288182	-2.44204				1000+	380	1000+	1000+
SBF1_8500001	5jx9	CDS	+¹²	814	273	maeB_2a	fragment of malate dehydrogenase (oxaloacetate-decarboxylating) (NADP+) (N-terminal part)	EC 1.1.1.40		C	07QU4	COG0281	0.08
citric acid cycle (TCA cycle) [sucAB, sucCD, mdh missing]
SBF1_460004	05h8	CDS	+	1365	455	citA_1	citrate synthase	EC 2.3.3.16		C	05BZN	COG0372	*** 0.61		-2.14007	-1.33285	-0.878663	-0.623622	-0.353166		257		1000+	1000+	932	707
SBF1_2310002	0wk2	CDS	+	1368	456	citA_2	citrate synthase	EC 2.3.3.16		C	05BZN	COG0372	*** 0.52				-3.74628	-0.863289	-0.405198					1000+	1000+	1000+
SBF1_200022	02st	CDS	−	1926	642	acnA	putative aconitate hydratase	EC 4.2.1.3		C	08I0Z	COG1048	*** 0.49			-0.0250807	-0.732945	0.825311	0.808847				1000+	1000+	1000+	1000+
SBF1_650014	0781	CDS	+	1206	402	icd	isocitrate dehydrogenase (NADP+)	EC 1.1.1.42		C	05D5N	COG0538	*** 0.51			0.995784		-1.20683	-1.02169				612		1000+	1000+
SBF1_8100002	54ex	CDS	+	633	211	icd_2a	fragment of isocitrate dehydrogenase (NADP+) (part 1/2)	EC 1.1.1.42		C	05D5N	COG0538	0.15
SBF1_8100003	54ex	CDS	+	597	199	icd_2b	fragment of isocitrate dehydrogenase (NADP+) (part 2/2)	EC 1.1.1.42		C	05D5N	COG0538	0.11
SBF1_220011	02wt	CDS	−	606	202	sdhC	succinate dehydrogenase, cytochrome b558 subunit	EC 1.3.5.1		C	08NU2	COG2009	*** 0.45	propionate		-0.10612	2.96178	-0.261224					861	196	1000+
SBF1_220010	02wt	CDS	−	1725	575	sdhA	succinate dehydrogenase, flavoprotein subunit	EC 1.3.5.1		C	07QPG	COG0029	*** 0.58	propionate		-2.14808	4.26117	1.73463	-1.39129				1000+	225	902	1000+
SBF1_220009	02wt	CDS	−	753	251	sdhB	succinate dehydrogenase, iron-sulfur subunit	EC 1.3.5.1		C	05E33	COG0479	*** 0.56	propionate		-2.14808	3.34311	0.639829	-1.1782				1000+	246	942	1000+
SBF1_1610006	0kas	CDS	+	861	287	fumX	fumarate hydratase, alpha subunit	EC 4.2.1.2		C	08JSW	COG1951	*** 0.43	propionate		-0.703321	2.6468	-1.42764	-2.81314				1000+	305	1000+	1000+
SBF1_1610007	0kas	CDS	+	558	186	fumY	fumarate hydratase, beta subunit	EC 4.2.1.2		C	07GFK	COG1838	** 0.40	propionate			2.96872	-0.771124	-4.43064					128	1000+	1000+
SBF1_2380008	0xed	CDS	−¹	558	186	fumY_2	fumarate hydratase, beta subunit	EC 4.2.1.2		C	07GFK	COG1838	** 0.35			-1.22692		-3.6554	-1.80655				1000+		1000+	1000+
reductive/alternative TCA cycle
SBF1_1970005	0qiy	CDS	+	228	76	korD	2-oxoglutarate synthase, delta subunit	EC 1.2.7.3		C	085BR	0XW6J	*** 0.52			-0.569565		-1.77728	-0.128885				384		1000+	431
SBF1_1970006	0qiy	CDS	+	1062	354	korA	2-oxoglutarate synthase, alpha subunit	EC 1.2.7.3		C	08QF3	COG0674	*** 0.53		3.65441		-1.41172	0.753597	1.3003			193		1000+	893	638
SBF1_1970007	0qiy	CDS	+	759	253	korB	2-oxoglutarate synthase, beta subunit	EC 1.2.7.3		C	05DQU	COG1013	*** 0.52		3.65441	-1.22692	-0.665149	-0.0878804	-0.469233			147	1000+	908	1000+	1000+
SBF1_1970008	0qiy	CDS	+	549	183	korC	2-oxoglutarate synthase, gamma subunit	EC 1.2.7.3	korG	C	08ZHB	COG1014	*** 0.56			-0.0250807	-2.14989	-0.406027	-0.70571				935	1000+	1000+	982
SBF1_560020	0673	CDS	−	1692	564	korA2	2-oxoglutarate synthase, alpha subunit	EC 1.2.7.3	orA	C	05DI2	COG1014	*** 0.52			-1.63288	1.02578	-1.23052	-2.14515				1000+	771	1000+	1000+
SBF1_560019	0673	CDS	−	870	290	korB2	2-oxoglutarate synthase, beta subunit	EC 1.2.7.3	orB	C	05DQU	COG1013	** 0.39			-2.14808		0.398389	-1.25758				1000+		1000+	1000+
SBF1_9210002	6r2q	CDS	−	201	67	korD3	2-oxoglutarate synthase, delta subunit	EC 1.2.7.3		C	084BT	127NF	0.13					-3.6554							1000+
SBF1_9210001	6r2q	CDS	−²	433	146	korA3_a	fragment of 2-oxoglutarate synthase, alpha subunit (N-terminal part)	EC 1.2.7.3		C	05DI2	COG0674	0.10					-3.6554							1000+
propionate oxidation
SBF1_220013	02wt	CDS	+	408	136	mce	methylmalonyl-CoA epimerase	EC 5.1.99.1		E	08ZVT	11RU7	** 0.35	propionate			2.46894	-0.807355						187	1000+
SBF1_220014	02wt	CDS	+	1548	516	pccB	propionyl-CoA carboxylase, carboxyltransferase subunit	EC 6.4.1.3		I	08HNZ	COG4799	*** 0.48	propionate		-1.22692	3.43156	0.916379	-1.25758				1000+	293	1000+	1000+
SBF1_220015	02wt	CDS	+	1536	512	pccA	propionyl-CoA carboxylase, biotin carboxylase subunit	EC 6.4.1.3		I	05CER	COG4770	** 0.39	propionate	0.826258		3.17596	0.532936	-4.39012			541		304	1000+	1000+
SBF1_220016	02wt	CDS	+	342	114	pccC	propionyl-CoA carboxylase, biotin carboxyl carrier protein subunit	EC 6.4.1.3		I	05PV1	127M8	0.24	propionate			2.15021	-1.28031						191	1000+
SBF1_220017	02wt	CDS	+	1506	502	scpC	propionyl-CoA:succinate CoA transferase	EC 2.8.3.-		C	07QU8	COG0427	** 0.36	propionate		-2.14808	2.81802	-0.532945	-4.39012				1000+	485	1000+	1000+
SBF1_220018	02wt	CDS	+²	542	182	sbmA_a	fragment of methylmalonyl-CoA mutase, N-terminal subunit (catalytic) (part 1)	EC 5.4.99.2		I	05D5P	COG1884	** 0.34				0.897282	-1.91198						462	1000+
SBF1_1610001	0kas	CDS	+¹	750	250	sbmA_b	fragment of methylmalonyl-CoA mutase, N-terminal subunit (catalytic) (part 2)	EC 5.4.99.2		I	05D5P	COG1884	** 0.34	propionate			2.66616	-1.20683						217	1000+
SBF1_1610002	0kas	CDS	+	426	142	sbmB	methylmalonyl-CoA mutase, C-terminal subunit (cobalamin-binding)	EC 5.4.99.2		I	08Z6F	COG2185	* 0.32	propionate			1.86988	-1.77728						230	1000+
SBF1_1610003	0kas	CDS	+	939	313	meaB	methylmalonyl-CoA mutase accessory protein			E	05DJT	COG1703	* 0.31				0.793222	-1.77728	-3.35692					743	1000+	1000+
SBF1_1610004	0kas	CDS	+	783	261		enoyl-CoA hydratase			I	05HY5	0Z8FE	* 0.32	propionate			2.95612	-1.42764	-3.79441					166	1000+	1000+
other carboxylases
SBF1_20003	005f	CDS	−	915	305	accD	acetyl-CoA carboxylase, beta subunit	EC 6.4.1.2		I	07QTG	COG0777	*** 0.44			-1.02221		-2.75046	-1.66316				1000+		1000+	1000+
SBF1_20002	005f	CDS	−	990	330	accA	acetyl-CoA carboxylase, alpha subunit	EC 6.4.1.2		I	07QM9	COG0825	0.01
SBF1_20001	005f	CDS	−²	495	165	accB	acetyl-CoA carboxylase, biotin carboxyl carrier subunit	EC 6.4.1.2		I	05KM4	COG0511	*** 0.65		0.305158	0.902278	-0.745324	0.447423	1.003			463	390	1000+	543	423
SBF1_200034	02st	CDS	+	912	304	accD_2	acetyl-CoA carboxylase, beta subunit	EC 6.4.1.2		I	07QTG	COG0777	*** 0.69		-0.656624	-0.0535131	0.557764	0.470226	0.829536		311	565	534	481	560	434
SBF1_200035	02st	CDS	+	999	333	accA_2	acetyl-CoA carboxylase, alpha subunit	EC 6.4.1.2		I	07QM9	COG0825	*** 0.69		-1.54931	0.630363	-0.734804	0.731921	0.777195		325		760	833	531	490
SBF1_8110001	54nt	CDS	−²	1507	504		fragment of carboxylase (pyruvate carboxylase, acetyl-CoA carboxylase, or other) (N-terminal part)	EC 6.4.1.-		C	07QSA	COG5016	*** 0.81		1.29526	1.97968	1.00474	0.781074	2.09936		263	225	231	344	416	226
L-lactate, D-lactate, and/or glycolate oxidation
SBF1_320002	03no	CDS	+	1662	554	lutP	D-lactate, L-lactate, and/or glycolate permease			C	05DAA	COG1620	** 0.40	lactate				2.57791	-4.43064						453	1000+
SBF1_320003	03no	CDS	+	1389	463	lutD	D-lactate, L-lactate, and/or glycolate dehydrogenase, FAD-linked subunit			C	05CQB	COG0277	*** 0.47	lactate		-2.14808		4.38572	-2.60258				1000+		155	1000+
SBF1_320004	03no	CDS	+	1305	435	lutF	putative D-lactate, L-lactate, and/or glycolate dehydrogenase, iron-sulfur subunit			C	05CHG	COG0247	*** 0.49	lactate			-0.562889	4.64447	-2.90396					1000+	136	1000+
SBF1_320005	03no	CDS	+	720	240	lutR	putative D-lactate, L-lactate, and/or glycolate dehydrogenase operon regulatory protein			K	073TP	11STD	*** 0.55	lactate/butyrate	-1.54931	-1.119	-6.1366	1.29084	-1.30934		267		844		261	1000+
SBF1_1280023	0fs5	CDS	−	1263	421	larA	putative nickel-dependent lactate racemase LarA	EC 5.1.2.1		S	05QUH	COG3875	*** 0.47	lactate		-2.14808		2.99783	-3.28543				1000+		283	1000+
SBF1_470011	05nl	CDS	−	831	277	larE	lactate racemase LarA-activating enzyme			R	05DVM	COG1606	* 0.32					-2.35239	-3.35692						1000+	1000+
SBF1_470010	05nl	CDS	−	768	256	larB	LarE-activating enzyme, subunit LarB			R	05DTC	COG1691	* 0.25				-2.14989		-4.39012					1000+		1000+
SBF1_2680014	12ub	CDS	−	1206	402	larC	LarE-activating enzyme, subunit LarC			S	05C8M	COG1641	* 0.26					-1.77728	-4.39012						1000+	1000+
SBF1_6700003	3ukv	CDS	+	762	254	etfB_2	electron-transferring flavoprotein, beta subunit EtfB (lutD-associated)			C	05BZJ	COG2086	* 0.29	lactate				1.03587							545
SBF1_6700004	3ukv	CDS	+	1209	403	etfA_2	electron-transferring flavoprotein, alpha subunit EtfA (lutD-associated)			C	05C10	COG2025	* 0.28	lactate				0.907091							857
SBF1_6700005	3ukv	CDS	+	1401	467	lutD_2	L-lactate, D-lactate, and/or glycolate dehydrogenase, FAD-linked subunit (etfBA associated, with TM domain)			C	05CQB	COG0277	** 0.37	lactate				2.54296	-4.43064						404	1000+
SBF1_1830012	0o1g	CDS	+	1392	464	glcD	glycolate, D-lactate, or L-lactate dehydrogenase, FAD-linked subunit			C	05CQB	COG0247	** 0.39			-0.516727		-3.6554	-3.01496				1000+		1000+	1000+
SBF1_1830013	0o1g	CDS	+	1290	430	glcF	putative glycolate, D-lactate, or L-lactate dehydrogenase, iron-sulfur subunit			C	05CHG	COG0247	** 0.40			-2.56473		-3.6554	-3.2174				1000+		1000+	1000+
SBF1_1830014	0o1g	CDS	+	1284	428	larA_2	putative nickel-dependent lactate racemase LarA	EC 5.1.2.1		S	05QUH	COG3875	*** 0.43			-0.678837		-0.93544	-0.491735				1000+		1000+	1000+
SBF1_90020	01m3	CDS	+	987	329	lutA	putative L-lactate dehydrogenase, subunit LutA			C	07TUG	COG0247	*** 0.56			-2.14808	0.0749155	-0.347114	-0.491735				1000+	1000+	1000+	1000+
SBF1_90021	01m3	CDS	+	1200	400	lutB	putative L-lactate dehydrogenase, subunit LutB			C	080JS	COG1139	*** 0.61		0.305158	1.36169	0.0749155	-0.123412	-0.0180308			600	693	1000+	1000+	1000+
glycerol degradation [complete]
SBF1_80016	01ck	CDS	+	1482	494	glpK	glycerol kinase	EC 2.7.1.30		C	08HMR	COG0554	*** 0.42	lactate/butyrate	3.94098			-3.15376	-0.522011			201			1000+	1000+
SBF1_80017	01ck	CDS	+	1620	540	glpA	anaerobic glycerol-3-phosphate dehydrogenase, subunit A	EC 1.1.5.3		C	07R5Y	COG0578	** 0.39				1.33394	-3.6554	-2.64502					654	1000+	1000+
SBF1_80018	01ck	CDS	+	1248	416	glpB	anaerobic glycerol-3-phosphate dehydrogenase, subunit B	EC 1.1.5.3		E	08KJ0	COG3075	* 0.28					-3.6554	-4.43064						1000+	1000+
SBF1_80019	01ck	CDS	+	1254	418	glpC	anaerobic glycerol-3-phosphate dehydrogenase, subunit C	EC 1.1.5.3		C	07S2K	COG0247	0.18			-2.09571							1000+
glycolysis and gluconeogenesis [complete]
SBF1_1200027	0dgx	CDS	+	1425	475	pgi	glucose-6-phosphate isomerase	EC 5.3.1.9		G	05C89	COG0166	*** 0.55			-0.41675	-1.41172	-1.1107	0.138617				1000+	1000+	1000+	1000+
SBF1_1200025	0dgx	CDS	+	972	324	pfkA	ATP-dependent 6-phosphofructokinase	EC 2.7.1.11		G	05CTQ	COG0205	*** 0.44			-1.14105	-0.732945	-2.35239	-1.34975				1000+	1000+	1000+	1000+
SBF1_460008	05h8	CDS	+	1077	359	pfkA2	ATP- or pyrophosphate-dependent 6-phosphofructokinase	EC 2.7.1.11, EC 2.7.1.90	pfp	G	05CTQ	COG0205	*** 0.62			-1.49971	-1.14837	1.15785	1.03327				1000+	1000+	739	793
SBF1_880057	09z4	CDS	−	954	318	glpX	fructose-bisphosphatase of class 2	EC 3.1.3.11		G	05CBT	COG1494	* 0.31				-1.41172	-3.6554	-2.44594					1000+	1000+	1000+
SBF1_1230012	0ele	CDS	+	2001	667	fbp	fructose-bisphosphatase of class 3	EC 3.1.3.11		G	05DMC	COG3855	*** 0.63		2.28873	1.13234	1.59433	1.18466	2.04942			361	1000+	791	1000+	685
SBF1_880060	09z4	CDS	−	855	285	fbaA	fructose-bisphosphate aldolase of class 2	EC 4.1.2.13		G	05D2N	COG0191	*** 0.72		0.826258	2.84401	2.30895	2.51775	2.50893			432	229	373	314	308
SBF1_8340002	5bs2	CDS	+	1080	360	fbaB	fructose-bisphosphate aldolase of class 1	EC 4.1.2.13		G	05EIE	COG1830	*** 0.64			0.902762	0.911712	1.23328	1.30703				626	1000+	660	624
SBF1_3160008	1dhv	CDS	+²	660	221	fbaB2_a	fragment of fructose-bisphosphate aldolase of class 1 (part 1/2)	EC 4.1.2.13		G	07R1Y	COG3588	0.12			-2.14808	-2.14989	-3.15376	-2.18176				1000+	1000+	1000+	1000+
SBF1_1290001	0fwa	CDS	+¹	393	131	fbaB2_b	fragment of fructose-bisphosphate aldolase of class 1 (part 2/2)	EC 4.1.2.13		G	07R1Y	COG3588	0.13					-3.15376							1000+
SBF1_80021	01ck	CDS	+	786	262	tpiA	triose-phosphate isomerase	EC 5.3.1.1		G	05CP7	COG0149	*** 0.60		0.826258	0.209031	0.174496	0.653286	0.747955			420	776	1000+	697	682
SBF1_4240006	1wk9	CDS	−	1014	338	gapA	glyceraldehyde-3-phosphate dehydrogenase (phosphorylating)	EC 1.2.1.12		G	05C17	COG0057	*** 0.70		2.32163	1.62917	0.842863	1.9764	2.58855		330	260	238	616	275	213
SBF1_80020	01ck	CDS	+	1185	395	pgk	phosphoglycerate kinase	EC 2.7.2.3		G	05BZA	COG0126	*** 0.68			1.59701	2.11513	1.13368	1.55014				594	478	815	588
SBF1_80022	01ck	CDS	+	1539	513	gpmI	phosphoglycerate mutase (2,3-diphosphoglycerate-independent)	EC 5.4.2.12		G	05CJI	COG0696	*** 0.54		-0.135526	-1.21217	-0.94293	1.0734	0.614118		375	542	1000+	1000+	595	752
SBF1_80023	01ck	CDS	+	1278	426	eno	phosphopyruvate hydratase	EC 4.2.1.11		G	05C70	COG0148	*** 0.69		-1.54931	0.442013	0.0613519	1.09773	1.70133		349		629	888	513	383
SBF1_4240005	1wk9	CDS	−	1734	578	pyk	pyruvate kinase	EC 2.7.1.40	pykA, pykF	GT	05CA9	COG3848	*** 0.66	general	-0.656624	1.00068	2.30231	2.413	2.82642		387	639	465	348	332	273
SBF1_640006	073q	CDS	+	822	274		putative pyruvate, phosphate dikinase regulatory protein	EC 2.7.11.32, EC 2.7.4.27		S	05CF9	COG1806	*** 0.75		-1.54931	1.5883	1.64702	0.884694	1.82135		283		246	283	418	266
SBF1_640007	073q	CDS	+²	2655	885	ppdK	pyruvate, phosphate dikinase	EC 2.7.9.1		G	07QJD	COG0574	*** 0.85	general	1.12354	3.83288	3.25073	2.45081	3.31545		405	436	204	294	465	291
SBF1_6270002	3ecv	CDS	−¹	228	76		fragment of putative pyruvate, phosphate dikinase regulatory protein (C-terminal part)	EC 2.7.11.32, EC 2.7.4.27		S	05CF9	COG1806	* 0.28		-1.54931	-4.34752	-2.32173	-1.85169	-6.33989		114			1000+	898
SBF1_6270001	3ecv	CDS	−²	1015	340	ppdK_2a	fragment of pyruvate, phosphate dikinase (N-terminal part)	EC 2.7.9.1		G	07QJD	COG0574	0.19		-1.54931	-4.34752	-6.1366	-0.87727	-6.33989		331				1000+
SBF1_1880007	0pf9	CDS	−	2688	896	ppsB	probable pyruvate, water dikinase	EC 2.7.9.2		G	07R95	COG0574	0.17					-3.6554							1000+
SBF1_6390002	3im5	CDS	+	690	230	pckA_a	fragment of phosphoenolpyruvate carboxykinase (ATP) (part 1/2)	EC 4.1.1.49		C	05DJ1	COG1866	*** 0.57			-1.14105		-0.242005	-0.31971				1000+		1000+	1000+
SBF1_6390003	3im5	CDS	+	711	237	pckA_b	fragment of phosphoenolpyruvate carboxykinase (ATP) (part 2/2)	EC 4.1.1.49		C	05DJ1	COG1866	*** 0.58			-0.118096	-3.7991	0.106647	-1.2896				592	1000+	890	1000+
pentose phosphate pathway [non-oxidative branch complete, oxidative branch missing]
SBF1_880048	09z4	CDS	−	450	150	rpiB	ribose-5-phosphate isomerase B	EC 5.3.1.6		G	08YZG	COG0698	*** 0.56			-1.49971	0.267645	0.66133	0.233956				894	922	516	582
SBF1_3160007	1dhv	CDS	+	462	154	rpiB_2	ribose-5-phosphate isomerase B	EC 5.3.1.6		G	08YZG	COG0698		no detected expression
SBF1_800091	08u5	CDS	−	654	218	rpe	ribulose-phosphate 3-epimerase	EC 5.1.3.1		G	05DJV	COG0036	*** 0.56			-0.371199	0.922983	-2.81688	-0.928284				647	445	1000+	1000+
SBF1_880006	09z4	CDS	−	831	277	tktC	transketolase, N-terminal subunit	EC 2.2.1.1		G	08HHA	COG3959	*** 0.73			0.4581	0.0995571	0.557677	0.891794				984	828	809	653
SBF1_880005	09z4	CDS	−	954	318	tktD	transketolase, C-terminal subunit	EC 2.2.1.1		G	08JYN	COG3958	*** 0.57			-0.321075	-0.562889	-0.20199	0.947276				1000+	1000+	1000+	694
SBF1_3160003	1dhv	CDS	+	1122	374	tal	transaldolase of type 2	EC 2.2.1.2	tal2	G	07QQX	COG0176		no detected expression
SBF1_880059	09z4	CDS	−	639	213	talC	probable transaldolase of type 3	EC 2.2.1.2		G	05CW3	COG0176	*** 0.66		0.826258	1.92927	1.78666	2.32182	2.39362			383	234	336	248	269
glycogen biosynthesis [complete]
SBF1_1810020	0nx9	CDS	+	1746	582	pgcA	phosphoglucomutase (alpha-D-glucose-1,6-bisphosphate-dependent)	EC 5.4.2.2	pgm	G	07QSU	COG1109	** 0.35		1.19434		1.35542	-1.77728	-2.06602			493		1000+	1000+	1000+
SBF1_2610003	115s	CDS	−	1182	394	glgC	glucose-1-phosphate adenylyltransferase, alpha subunit	EC 2.7.7.27		G	05CNB	COG0448	*** 0.67			1.68372	1.35542	0.825243	2.11685				641	1000+	958	464
SBF1_2610002	115s	CDS	−	1122	374	glgD	glucose-1-phosphate adenylyltransferase, beta subunit	EC 2.7.7.27		G	05EFR	COG0448	*** 0.61			-0.741311	-1.14837	-0.79265	1.3057				1000+	1000+	1000+	674
SBF1_2610001	115s	CDS	−²	1338	447	glgA_a	fragment of glycogen synthase (part 1/2)	EC 2.4.1.21		G	05CXW	COG0297	*** 0.63			1.62493	0.96831	0.706017	1.17459				879	1000+	1000+	828
SBF1_210034	02u6	CDS	−¹	147	49	glgA_b	fragment of glycogen synthase (part 2/2)	EC 2.4.1.21		G	05CXW	COG0297	** 0.38			-1.7759		-3.6554	-3.69545				521		1000+	1000+
SBF1_1200028	0dgx	CDS	+	1992	664	glgB	1,4-alpha-glucan branching enzyme	EC 2.4.1.18		G	07SWN	COG0296	*** 0.52			-0.27048	-2.73629	-0.138383	-0.384548				1000+	1000+	1000+	1000+
glycogen degradation [complete]
SBF1_2610005	115s	CDS	−	2133	711	glgP_a	fragment of glycogen phosphorylase (part 1/2)	EC 2.4.1.1		G	07QQN	COG0058	*** 0.75		2.28873	1.31117	1.85295	1.84342	2.92417			377	987	1000+	908	470
SBF1_2610004	115s	CDS	−	225	75	glgP_b	fragment of glycogen phosphorylase (part 2/2)	EC 2.4.1.1		G	07QQN	COG0058	** 0.35					-3.15376	-1.2801						1000+	779
SBF1_2590001	10e1	CDS	−²	1995	666	glgP_2a	fragment of glycogen phosphorylase (part 1/2)	EC 2.4.1.1		G	07QQN	COG0058	** 0.37			-2.56473		-2.75046	-3.79441				1000+		1000+	1000+
SBF1_90001	01m3	CDS	+¹	396	132	glgP_2b	fragment of glycogen phosphorylase (part 2/2)	EC 2.4.1.1		G	07QQN	COG0058	0.17					-3.6554							1000+
SBF1_210033	02u6	CDS	−	3504	1168		debranching enzyme (glycogen), GH-13-type	EC 2.4.1.-		G	08DU4	COG1640	*** 0.55			0.369044	-2.14989	0.623383	0.655228				1000+	1000+	1000+	1000+
citrate degradation including citrate lyase activation [complete]
SBF1_1170003	0dd8	CDS	+	273	91	citD	citrate (pro-3S)-lyase, gamma subunit	EC 4.1.3.6		C	05XGS	COG3052		no detected expression
SBF1_1170005	0dd8	CDS	+	879	293	citE	citrate (pro-3S)-lyase, beta subunit	EC 4.1.3.6		G	05CI0	COG2301	0.16				-3.74628							1000+
SBF1_1170006	0dd8	CDS	+	1578	526	citF	citrate (pro-3S)-lyase, alpha subunit	EC 4.1.3.6		C	05CHY	COG3051	* 0.25					-2.27946	-2.79212						1000+	1000+
SBF1_1170008	0dd8	CDS	+	1053	351	citC	[citrate (pro-3S)-lyase] ligase	EC 6.2.1.22		C	05DUA	COG3053	*** 0.51				-0.410781	-1.78173	-0.46398					1000+	1000+	1000+
SBF1_1170009	0dd8	CDS	+	516	172	citX	citrate lyase holo-[acyl-carrier protein] synthase	EC 2.7.7.61		HI	05YGP	COG3697	0.19						-2.18176							1000+
SBF1_1170010	0dd8	CDS	+²	1015	340	citG_a	fragment of triphosphoribosyl-dephospho-CoA synthase (N-terminal part)	EC 2.4.2.52		H	08K6F	COG1767	0.24						-4.43064							1000+
fermentation to butyrate [thl, hbd, crt, bcd missing]
SBF1_1970003	0qiy	CDS	+	921	307	ptb	phosphate butyryltransferase	EC 2.3.1.19		C	07RE7	COG0280	*** 0.62		1.82121	-0.153612	1.96216	-0.0953759	0.191591			280	819	423	1000+	1000+
SBF1_1970002	0qiy	CDS	+	1059	353	buk	butyrate kinase	EC 2.7.2.7		C	05CKM	COG3426	*** 0.56			0.901437	-0.410781	-0.154387	0.400021				496	1000+	1000+	1000+
formaldehyde oxidation (H₄MPT pathway) [complete]
SBF1_8360004	5cux	CDS	+²	513	171	fae	5,6,7,8-tetrahydromethanopterin hydro-lyase (formaldehyde-activating enzyme)	EC 4.2.1.147		S	08P4C	COG1795	*** 0.77	general	2.07396	2.52695	3.93649	3.37157	4.13616			167	243	69	156	114
SBF1_8940002	621e	CDS	−	864	288	mtdA	bifunctional NAD(P)-dependent methylenetetrahydromethanopterin dehydrogenase/methylenetetrahydrofolate dehydrogenase (NADP+)	EC 1.5.1.-, EC 1.5.1.5		IQR	08N1H	0XT65	*** 0.45	mixed	-3.29648	-1.99977	-3.08973	-3.65326	-3.17964		138		1000+	1000+	1000+	1000+
SBF1_1700002	0lr1	CDS	+	978	326	mch_1	methenyltetrahydromethanopterin cyclohydrolase	EC 3.5.4.27		H	068T5	COG3252	0.22						-4.43064							1000+
SBF1_6070002	388v	CDS	−	999	333	mch_2	methenyltetrahydromethanopterin cyclohydrolase	EC 3.5.4.27		H	068T5	COG3252	** 0.40				-3.74628	-2.41184	-0.347207					1000+	1000+	1000+
SBF1_3590002	1l2s	CDS	+	993	331	mch_3	methenyltetrahydromethanopterin cyclohydrolase	EC 3.5.4.27		H	068T5	COG3252	*** 0.44			-0.239077	-0.0320516	-2.81688	0.0437701				788	1000+	1000+	1000+
SBF1_1120005	0cs3	CDS	−	1308	436	fhcB	formyltransferase/hydrolase complex Fhc, subunit B			C	05YFI	COG1029	*** 0.52			-0.937572	-3.74628	0.176143	0.710213				1000+	1000+	1000+	964
SBF1_1120004	0cs3	CDS	−	1677	559	fhcA	formyltransferase/hydrolase complex Fhc, subunit A			C	05DCC	COG1229	*** 0.54			-2.14808	-1.7341	-0.332106	1.20174				1000+	1000+	1000+	889
SBF1_1120003	0cs3	CDS	−	921	307	fhcD	formyltransferase/hydrolase complex Fhc, subunit D		ffsA	C	05FIE	COG2037	*** 0.45			-2.14808	-2.73629	-2.24106	-0.385785				1000+	1000+	1000+	1000+
SBF1_3590001	1l2s	CDS	+¹	873	291	fhcC	formyltransferase/hydrolase complex Fhc, subunit C			C	08Q7C	COG2218	*** 0.47			-2.14808		-2.35239	-0.0776159				1000+		1000+	1000+
D-galactose degradation (Leloir pathway) [galM missing]
SBF1_1590028	0k6n	CDS	+	1182	394	galK	galactokinase	EC 2.7.1.6		G	05CRD	COG0153	-0.02
SBF1_1590027	0k6n	CDS	+	996	332	galT	galactose-1-phosphate uridylyltransferase	EC 2.7.7.12		C	05F0Z	COG1085	0.13						-4.43064							1000+
SBF1_2940011	17r3	CDS	−	987	329	galE	UDP-glucose 4-epimerase	EC 5.1.3.2		M	05CMR	COG1087	* 0.30			-2.14808		-3.6554	-4.43064				1000+		1000+	1000+
alcohol dehydrogenases
SBF1_840022	098d	CDS	+	1230	410	yiaY	iron-containing alcohol dehydrogenase YiaY	EC 1.1.1.1		C	05C0A	COG1454	*** 0.54	mixed	0.271338	-2.84603	-1.10953	-2.99415	-3.44968		29	128	898	259	790	859
SBF1_4990004	2d9f	CDS	+	1164	388	yiaY_2	iron-containing alcohol dehydrogenase YiaY	EC 1.1.1.1		C	05C0A	COG1454	*** 0.52	mixed	1.49839	-1.22022	-0.839712	-0.936134	-2.82643	11	69	75	502	419	385	847
SBF1_2230003	0tpl	CDS	−	1122	374	yiaY_3	iron-containing alcohol dehydrogenase YiaY	EC 1.1.1.1		C	05C0A	COG1454	0.12
SBF1_1890002	0pfs	CDS	+	1134	378	yiaY_4	iron-containing alcohol dehydrogenase YiaY	EC 1.1.1.1		C	08FVH	COG1454	* 0.25						-3.01496							1000+
other degradative enzymes
SBF1_110011	01oc	CDS	−	1482	494	aor	aldehyde ferredoxin oxidoreductase	EC 1.2.7.5		C	05WE2	COG2414	* 0.28						-2.2679							1000+
SBF1_370007	0415	CDS	+	1791	597	iorA	indolepyruvate ferredoxin oxidoreductase, alpha subunit	EC 1.2.7.8		C	05BZI	COG4231	*** 0.57			-1.22692	-0.732945	-0.923047	0.673318				1000+	1000+	1000+	1000+
SBF1_370008	0415	CDS	+	594	198	iorB	indolepyruvate ferredoxin oxidoreductase, beta subunit	EC 1.2.7.8		C	05H8S	COG1014	*** 0.55			-2.56473	-2.14989	-0.116863	-1.07456				1000+	1000+	866	1000+
SBF1_370009	0415	CDS	+	1227	409	paaK	phenylacetate--CoA ligase	EC 6.2.1.30		H	05DZS	COG1541	*** 0.53			-2.09571		1.35246	0.14866				1000+		674	1000+
SBF1_2190001	0t88	CDS	−²	495	166	paaK_2a	fragment of phenylacetate--CoA ligase (part 1/2)	EC 6.2.1.30		H	05DZS	COG1541	*** 0.50			-2.14808		-0.622399	-0.701176				1000+		1000+	936
SBF1_2660001	12m0	CDS	+¹	882	294	paaK_2b	fragment of phenylacetate--CoA ligase (part 2/2)	EC 6.2.1.30		H	05DZS	COG1541	*** 0.54			0.944989	-0.732945	-0.886153	-0.0652179				446	1000+	1000+	1000+
SBF1_840016	098d	CDS	+	1359	453	paaK_3	putative phenylacetate--CoA ligase	EC 6.2.1.30		H	07XJA	COG1541	* 0.28					-3.6554	-3.79441						1000+	1000+
NITROGEN FIXATION
[FeMo] nitrogenase 1
SBF1_3240006	1ehr	CDS	+²	684	229	nifH_a	fragment of [FeMo] nitrogenase, dinitrogenase reductase (component 2, iron protein) (N-terminal part)	EC 1.18.6.1		P	05DSM	COG1348	* 0.26						-4.39012							1000+
SBF1_3480001	1jpp	CDS	+¹	327	109	nifI1	nitrogen fixation GlnB-like regulatory protein 1		glnBA	E	05N1R	COG0347	0.13
SBF1_3480002	1jpp	CDS	+	387	129	nifI2	nitrogen fixation GlnB-like regulatory protein 2		glnBB	E	05MQ4	COG0347		no detected expression
SBF1_3480003	1jpp	CDS	+	1623	541	nifD	[FeMo] nitrogenase, dinitrogenase (component 1), alpha subunit	EC 1.18.6.1		C	05D0B	COG2710	0.13
SBF1_3480004	1jpp	CDS	+	1362	454	nifK	[FeMo] nitrogenase, dinitrogenase (component 1), beta subunit	EC 1.18.6.1		C	05CY9	COG2710	0.11
SBF1_3480005	1jpp	CDS	+	681	227	nifQ	[FeMo] nitrogenase cofactor biosynthesis protein NifQ				05PS4	11Y1U		no detected expression
SBF1_3480006	1jpp	CDS	+	1392	464	nifE	[FeMo] nitrogenase cofactor biosynthesis protein NifE			C	05D0B	COG2710	0.05
SBF1_3480007	1jpp	CDS	+	1293	431	nifN	[FeMo] nitrogenase cofactor biosynthesis protein NifN			C	05DK8	COG2710	0.16				-0.925758							1000+
SBF1_3480008	1jpp	CDS	+	222	74	nifX_a	fragment of [FeMo] nitrogenase cofactor biosynthesis protein NifX (part 1/2)				08UR2	11JNF	0.16				-0.925758							984
SBF1_3480009	1jpp	CDS	+	186	62	nifX_b	fragment of [FeMo] nitrogenase cofactor biosynthesis protein NifX (part 2/2)				08UR2	11JNF		no detected expression
SBF1_3480010	1jpp	CDS	+	312	104	fdxN	thioredoxin-like 2Fe-2S ferredoxin (nif operon-associated)		fdx4	C	08IWC	11TNG	0.17					-3.6554							1000+
SBF1_3480011	1jpp	CDS	+	837	279	nifB	[FeMo] nitrogenase cofactor biosynthesis protein NifB			R	08I5Z	0XP3T	0.07
[FeMo] nitrogenase 2
SBF1_110041	01oc	CDS	−	1455	485	nifD2	[FeMo] nitrogenase, dinitrogenase (component 1), alpha subunit	EC 1.18.6.1		C	05D0B	COG2710	* 0.26					-2.27946	-2.44594						1000+	1000+
SBF1_110040	01oc	CDS	−	1359	453	nifK2	[FeMo] nitrogenase, dinitrogenase (component 1), beta subunit	EC 1.18.6.1		C	05CY9	COG2710	** 0.35			0.335832		-2.75046	-2.44594				1000+		1000+	1000+
SBF1_110039	01oc	CDS	−	858	286	nifH2	[FeMo] nitrogenase, dinitrogenase reductase (component 2, iron protein)	EC 1.18.6.1		P	05DSM	COG1348	* 0.29			0.560336			-4.43064				1000+			1000+
[FeFe] nitrogenase
SBF1_1160015	0daj	CDS	−	828	276	anfH	[FeFe] nitrogenase, dinitrogenase reductase (component 2, iron protein)	EC 1.18.6.1		P	05DSM	COG1348		no detected expression
SBF1_1160014	0daj	CDS	−	327	109	anfI1	nitrogen fixation GlnB-like regulatory protein 1		glnBA	E	05N1R	COG0347		no detected expression
SBF1_1160013	0daj	CDS	−	408	136	anfI2	nitrogen fixation GlnB-like regulatory protein 2		glnBB	E	05MQ4	COG0347		no detected expression
SBF1_1160012	0daj	CDS	−	1587	529	anfD	[FeFe] nitrogenase, dinitrogenase (component 1), alpha subunit	EC 1.18.6.1		C	07V0H	COG2710	0.17					-2.81688							1000+
SBF1_1160011	0daj	CDS	−	375	125	anfG	[FeFe] nitrogenase, delta subunit	EC 1.18.6.1			05SJ7	11YED	0.19						-1.75373							1000+
SBF1_1160010	0daj	CDS	−	1389	463	anfK	[FeFe] nitrogenase, dinitrogenase (component 1), beta subunit	EC 1.18.6.1		C	07X19	COG2710	0.14						-3.35692							1000+
SBF1_1160009	0daj	CDS	−	918	306	anfB	[FeFe] nitrogenase cofactor biosynthesis protein AnfB			R	05CGC	0XP3T		no detected expression
DETOXIFICATION
oxygen detoxification
SBF1_6480002	3lza	CDS	−	618	206	sodB	iron-dependent superoxide dismutase	EC 1.15.1.1		P	05CK4	COG0605	* 0.26					-3.36469	-4.39012						1000+	1000+
SBF1_2070007	0rek	CDS	+	384	128	dfx	superoxide reductase (desulfoferrodoxin)	EC 1.15.1.2		C	05MAX	COG2033	*** 0.65			1.0406	1.33995	-0.00716516	0.774778				313	239	779	392
SBF1_6820002	3xpl	CDS	−	384	128	dfx_2	superoxide reductase (desulfoferrodoxin)	EC 1.15.1.2		C	05MAX	COG2033	** 0.40		0.826258	-2.14808		-0.794296	-0.365515			287	1000+		1000+	728
SBF1_260021	03bn	CDS	+	783	261	katN	manganese-dependent catalase	EC 1.11.1.6		P	05WEF	COG3546	*** 0.41			-2.14808	-1.14837	-1.1467	-1.66316				1000+	1000+	1000+	1000+
SBF1_4630002	25tz	CDS	+²	180	60	katN_2a	fragment of manganese-dependent catalase (part 1/2)	EC 1.11.1.6		P	05V8H	COG3546	** 0.33					-2.81688	-3.28543						1000+	1000+
SBF1_3460001	1jg1	CDS	+¹	411	137	katN_2b	fragment of manganese-dependent catalase (part 2/2)	EC 1.11.1.6		P	05V8H	COG3546	*** 0.55				0.174496	0.0890644	-1.64641					910	564	1000+
SBF1_3010002	199l	CDS	−	993	331	katG_a	fragment of haem-dependent catalase-peroxidase (part 1/2)	EC 1.11.1.21		P	05C1X	COG0376	** 0.34	mixed	1.67303	-0.982322	-7.53312	-3.08722	-2.26686		156	145	895		1000+	979
SBF1_3010001	199l	CDS	−²	1073	359	katG_b	fragment of haem-dependent catalase-peroxidase (part 2/2)	EC 1.11.1.21		P	05C1X	COG0376	** 0.36		1.84884	-1.60594	-2.60614	-2.31647	-0.97532	14	215	169	1000+	1000+	1000+	813
SBF1_990018	0atn	CDS	−	384	128	katG_2x	short fragment of haem-dependent catalase-peroxidase	EC 1.11.1.21		P	05C1X	COG0376	0.18						-3.79441							1000+
SBF1_1210003	0ds2	CDS	+	1389	463	cydA	cytochrome bd-type quinol oxidase, subunit 1	EC 1.10.3.14		C	05C4M	COG1271	*** 0.51		0.305158	0.649402	1.6603	-0.451981	1.2004	20		619	707	997	1000+	789
SBF1_1210004	0ds2	CDS	+	1005	335	cydB	cytochrome bd-type quinol oxidase, subunit 2	EC 1.10.3.14		C	05CFY	COG1294	*** 0.49		0.305158	-0.41675	-0.410781	-1.42764	-0.490163			581	985	1000+	1000+	1000+
SBF1_1210005	0ds2	CDS	+	1743	581	cydD	ABC-type transport system involved in cytochrome bd biosynthesis, subunit CydD			CO	08JJ9	COG4988	* 0.27					-3.36469	-4.43064						1000+	1000+
SBF1_1210006	0ds2	CDS	+	1728	576	cydC	ABC-type transport system involved in cytochrome bd biosynthesis, subunit CydC			CO	08JJ8	COG4987	** 0.33					-3.6554	-1.61028						1000+	1000+
nitrogen detoxification
SBF1_700002	07kl	CDS	+	1197	399	norV	anaerobic nitric oxide reductase of flavorubredoxin-type			C	08ESE	COG0426	*** 0.57			0.902306	1.65974	2.76839	2.79482				1000+	555	371	340
SBF1_6820001	3xpl	CDS	−²	701	235	norV_2a	fragment of anaerobic nitric oxide reductase of flavorubredoxin-type (part 1/2)			C	08ESE	COG1773	*** 0.53			-2.14808	-0.147589	0.256949	-0.0741319				1000+	1000+	819	962
SBF1_6890003	40e2	CDS	−¹	540	180	norV_2b	fragment of anaerobic nitric oxide reductase of flavorubredoxin-type (part 2/2)			C	08ESE	COG0426	** 0.39					-1.35515	-1.10483						1000+	1000+
SBF1_450014	05eb	CDS	−	1644	548	hcp	hydroxylamine reductase	EC 1.7.99.1		C	05EJ7	COG1151	** 0.40	mixed	-3.57164	-3.69021	-8.3622	-2.44304	-3.44704		176		1000+		1000+	1000+
SBF1_1110050	0cqv	CDS	+	1638	546	hcp_2	hydroxylamine reductase	EC 1.7.99.1		C	05EJ7	COG1151	*** 0.68		-2.14007	0.111471	0.60191	0.694577	-0.0646728		295		723	491	584	691
SBF1_6480001	3lza	CDS	−²	708	237	hcp_3a	fragment of hydroxylamine reductase (part 1/2)	EC 1.7.99.1		C	05EJ7	COG1151	* 0.30					-1.49989	-2.79212						1000+	1000+
SBF1_1730005	0mjl	CDS	−¹	966	322	hcp_3b	fragment of hydroxylamine reductase (part 2/2)	EC 1.7.99.1		C	05EJ7	COG1151	0.20					-3.15376	-3.79441						1000+	1000+
RIBOSOME
rRNAs
SBF1__16s_rRNA_1	02it	rRNA	+	1556			16S ribosomal RNA
SBF1__23s_rRNA_1	0bg6	rRNA	+	2515			23S ribosomal RNA (partial sequence)
SBF1__5s_rRNA_1	1zna	rRNA	−	116			5S ribosomal RNA
SBF1__5s_rRNA_2	0rpj	rRNA	+	116			5S ribosomal RNA
SBF1__5s_rRNA_3	0cbt	rRNA	+	116			5S ribosomal RNA
SBF1__5s_rRNA_4	0amu	rRNA	−	116			5S ribosomal RNA
SBF1__5s_rRNA_5	0rpj	rRNA	+	114			5S ribosomal RNA
30S ribosomal subunit
SBF1_800017	08u5	CDS	−	726	242	rpsB	30S ribosomal subunit protein S2			J	05CE9	COG0052	*** 0.74		-0.355026	0.995672	-0.603122	1.02972	1.14166		166	332	207	751	224	220
SBF1_190064	02r7	CDS	−	663	221	rpsC	30S ribosomal subunit protein S3			J	05CKE	COG0092	*** 0.77	general	0.631579	1.13038	0.756335	1.67294	1.61385		58	78	104	120	88	93
SBF1_190045	02r7	CDS	−	630	210	rpsD	30S ribosomal subunit protein S4			J	05G6W	COG0522	*** 0.87	general	2.81838	3.35442	3.33979	4.5401	4.57286		243	67	85	72	52	49
SBF1_190054	02r7	CDS	−	501	167	rpsE	30S ribosomal subunit protein S5			J	08RA9	COG0098	*** 0.77	general	4.79465	4.05156	3.7001	4.87584	4.66282			37	64	76	67	80
SBF1_1110022	0cqv	CDS	+	288	96	rpsF	30S ribosomal subunit protein S6			J	08ZDX	COG0360	*** 0.78	general	0.485388	1.33761	1.6676	2.86649	2.58594		62	92	98	56	36	46
SBF1_3200002	1dn0	CDS	+	285	95	rpsF_2	30S ribosomal subunit protein S6			J	08ZDX	COG0360	0.14		-2.41776	-5.2035	-7.06314	-1.39157	-7.20194		61				528
SBF1_190074	02r7	CDS	−	471	157	rpsG	30S ribosomal subunit protein S7			J	08UHY	COG0049	*** 0.80		0.360213	1.59882	1.91609	2.38938	1.95042		74	152	93	67	68	88
SBF1_190057	02r7	CDS	−	399	133	rpsH	30S ribosomal subunit protein S8			J	08UJY	COG0096	*** 0.82	general	3.59802	1.47507	1.0613	2.29179	2.14372		37	6	67	131	42	43
SBF1_190036	02r7	CDS	−	396	132	rpsI	30S ribosomal subunit protein S9			J	08UJD	COG0103	*** 0.80		0.74183	1.16221	1.60958	2.11617	1.99148		101	124	144	116	87	110
SBF1_190071	02r7	CDS	−	306	102	rpsJ	30S ribosomal subunit protein S10			J	08Z10	COG0051	*** 0.73	general		3.26607	1.72279	2.84683	3.12042				82	368	135	128
SBF1_190046	02r7	CDS	−	390	130	rpsK	30S ribosomal subunit protein S11			J	08UHH	COG0100	*** 0.82	general	0.96126	1.35134	1.56745	2.72189	2.62065		52	42	63	60	37	42
SBF1_190075	02r7	CDS	−	420	140	rpsL	30S ribosomal subunit protein S12			J	08UKE	COG0048	*** 0.77	general	2.60896	3.36327	3.78885	3.55779	3.30977			189	88	61	116	142
SBF1_190047	02r7	CDS	−	372	124	rpsM	30S ribosomal subunit protein S13			J	08Z04	COG0099	*** 0.83	general	3.09335	1.66266	1.31136	2.7043	2.56638		53	13	48	109	39	38
SBF1_810007	08y4	CDS	+	267	89	rpsO	30S ribosomal subunit protein S15			J	05K77	COG0184	*** 0.63		-1.54931	-0.413849	1.71975	1.01479	0.37195		137		226	95	166	231
SBF1_800053	08u5	CDS	−	273	91	rpsP	30S ribosomal subunit protein S16			J	05K5M	COG0228	*** 0.82		-0.725103	1.01235	0.6199	2.09794	1.71927		25	119	44	64	35	56
SBF1_190061	02r7	CDS	−	261	87	rpsQ	30S ribosomal subunit protein S17			J	05K87	COG0186	*** 0.78	general	2.47547	3.77186	3.12934	4.31559	4.22988			72	55	63	45	51
SBF1_1110024	0cqv	CDS	+	231	77	rpsR	30S ribosomal subunit protein S18			J	05VH8	COG0238	*** 0.73	general	0.826258	2.38487	1.59333	4.04788	3.86028			206	118	226	53	61
SBF1_3760002	1np2	CDS	+	231	77	rpsR_2	30S ribosomal subunit protein S18			J	05VH8	COG0238	0.10	mixed	-1.64368	-6.32781	-8.02729	-2.62385	-8.32492		12	151			512
SBF1_190066	02r7	CDS	−	282	94	rpsS	30S ribosomal subunit protein S19			J	05K7S	COG0185	*** 0.75		-0.191687	0.831649	0.447597	1.18728	0.967449		16	48	39	35	51	63
SBF1_1390012	0gs4	CDS	−	273	91	rpsT	30S ribosomal subunit protein S20			J	08601	COG0268	*** 0.78		1.29159	1.06488	0.737066	1.77917	1.08855		33	31	92	81	56	90
SBF1_1130015	0d6k	CDS	−	177	59	rpsU	30S ribosomal subunit protein S21			J	05VCC	COG0828	*** 0.85	general	0.865977	2.65344	2.96047	4.12921	4.1693		86	79	33	28	7	17
50S ribosomal subunit
SBF1_190081	02r7	CDS	−	693	231	rplA	50S ribosomal subunit protein L1			J	05C64	COG0081	*** 0.83	general	2.21472	2.47401	1.81551	3.07287	2.55217		162	77	100	157	82	123
SBF1_190067	02r7	CDS	−	828	276	rplB	50S ribosomal subunit protein L2			J	05CFD	COG0090	*** 0.74	general	0.868123	1.75186	0.910695	2.33915	1.99296		110	113	119	215	104	136
SBF1_190070	02r7	CDS	−	630	210	rplC	50S ribosomal subunit protein L3			J	05EEE	COG0087	*** 0.76	general	2.79473	2.58959	2.59203	2.80373	2.75647		152	71	91	78	93	102
SBF1_190069	02r7	CDS	−	624	208	rplD	50S ribosomal subunit protein L4			J	06U5A	COG0088	*** 0.82	general	1.84461	3.09057	3.42073	2.99791	3.10549		242	148	84	65	131	133
SBF1_190058	02r7	CDS	−	540	180	rplE	50S ribosomal subunit protein L5			J	05CW6	COG0094	*** 0.83	general	2.49088	1.10887	1.4	2.10902	1.97441		41	15	57	53	59	58
SBF1_190056	02r7	CDS	−	555	185	rplF	50S ribosomal subunit protein L6			J	08R5J	COG0097	*** 0.81	general	3.04818	4.05956	3.78197	4.79516	4.53023			103	132	102	73	94
SBF1_800002	08u5	CDS	−	297	99	rplGA	ribosome-associated L7Ae family protein RplGA			J	084VJ	0XXBS	*** 0.56		-0.135526	-0.887975	-0.473976	-0.669102	-0.373438		146	241	366	713	457	367
SBF1_190076	02r7	CDS	−	252	84	rplGB	ribosome-associated L7Ae family protein RplGB			J	05XPM	0ZYII	*** 0.61		0.305158	0.826854	-1.14837	1.51959	0.945367			337	251	1000+	206	284
SBF1_1110028	0cqv	CDS	+	447	149	rplI	50S ribosomal subunit protein L9			J	05K9Q	COG0359	*** 0.59		0.826258	-0.0250807	-1.7341	1.10351	0.776518			322	837	1000+	452	447
SBF1_8350002	5cq5	CDS	+	450	150	rplI_2	50S ribosomal subunit protein L9			J	05K9Q	COG0359	0.17					-2.81688							1000+
SBF1_190080	02r7	CDS	−	528	176	rplJ	50S ribosomal subunit protein L10			J	08VZM	COG0244	*** 0.74	general	0.305158	3.15939	3.29242	3.46025	2.92319			475	133	97	137	188
SBF1_190082	02r7	CDS	−	435	145	rplK	50S ribosomal subunit protein L11			J	08UIK	COG0080	*** 0.78		1.71178	2.42581	2.65703	2.35858	2.17986		109	65	87	31	85	106
SBF1_190079	02r7	CDS	−	375	125	rplL	50S ribosomal subunit protein L7/L12			J	05KBC	COG0222	*** 0.77	general	2.28873	3.1836	2.13587	4.52445	3.53808	6		115	90	232	55	125
SBF1_190037	02r7	CDS	−	432	144	rplM	50S ribosomal subunit protein L13			J	08UM5	COG0102	*** 0.82		0.978487	1.54108	2.22004	2.34225	1.81809		67	82	83	52	60	87
SBF1_190060	02r7	CDS	−	366	122	rplN	50S ribosomal subunit protein L14			J	08UNN	COG0093	*** 0.76	general	2.83695	2.9352	3.17805	3.84807	3.60305		168	60	59	37	43	60
SBF1_190052	02r7	CDS	−	441	147	rplO	50S ribosomal subunit protein L15			J	08UZ0	COG0200	*** 0.85	general	0.856626	2.19542	1.83289	3.21826	3.03705		70	91	54	68	27	35
SBF1_190063	02r7	CDS	−	438	146	rplP	50S ribosomal subunit protein L16			J	08R70	COG0197	*** 0.80	general	3.45673	3.82985	3.82316	4.6212	4.58341			57	89	99	66	72
SBF1_190043	02r7	CDS	−	339	113	rplQ	50S ribosomal subunit protein L17			J	08ZT0	COG0203	*** 0.76	general	1.3822	1.80138	2.00154	2.79911	3.03901		46	36	42	43	30	29
SBF1_190055	02r7	CDS	−	369	123	rplR	50S ribosomal subunit protein L18			J	05K4C	COG0256	*** 0.76	general	2.47547	3.6762	3.65797	4.78591	4.44814			102	52	86	49	66
SBF1_800047	08u5	CDS	−	348	116	rplS	50S ribosomal subunit protein L19			J	08YY1	COG0335	*** 0.81	general	-3.25036	1.22489	1.2127	2.36487	2.00156		30		69	41	26	39
SBF1_1410013	0h15	CDS	−	360	120	rplT	50S ribosomal subunit protein L20			J	08YZX	COG0292	*** 0.79		3.04818	2.99233	2.56558	2.44739	2.68098			61	73	130	175	167
SBF1_2940010	17r3	CDS	−	312	104	rplU	50S ribosomal subunit protein L21			J	05KK9	COG0261	*** 0.79	general	1.19434	3.51779	3.78032	4.5651	4.08459			192	97	55	41	75
SBF1_190065	02r7	CDS	−	342	114	rplV	50S ribosomal subunit protein L22			J	05KAP	COG0091	*** 0.73	general	1.11426	2.3877	2.26199	2.8076	2.44579		79	66	50	36	50	68
SBF1_190068	02r7	CDS	−	288	96	rplW	50S ribosomal subunit protein L23			J	080UE	COG0089	*** 0.79	general	3.04818	3.33493	3.38857	3.7896	3.88965			40	47	59	81	79
SBF1_190059	02r7	CDS	−	354	118	rplX	50S ribosomal subunit protein L24			J	05KAR	COG0198	*** 0.78	general	3.01944	2.38986	2.05929	3.10419	2.78609		86	19	49	66	40	52
SBF1_1450001	0hds	CDS	+¹	303	101	rplY_b	fragment of 50S ribosomal subunit protein L25 (C-terminal part)			J	05KW6	COG1825	0.17					-3.15376							1000+
SBF1_2940008	17r3	CDS	−	306	102	rpmA	50S ribosomal subunit protein L27			J	05K46	COG0211	*** 0.79	general	-0.656624	2.87994	1.48615	3.17722	3.02011		149	378	38	235	65	77
SBF1_2940009	17r3	CDS	−	360	120	rppA	50S ribosomal subunit protein L27 specific N-terminal end cysteine protease			J	084H2	123B5	*** 0.82	general	0.826258	4.03124	2.13691	4.18228	4.15712			277	65	285	76	82
SBF1_190062	02r7	CDS	−	204	68	rpmC	50S ribosomal subunit protein L29			J	067UQ	0XUY5	*** 0.81	general	3.04818	3.17992	3.35463	3.93373	4.03141			29	66	38	48	44
SBF1_190053	02r7	CDS	−	183	61	rpmD	50S ribosomal subunit protein L30			J	087RB	0ZI6N	*** 0.78	general	3.2494	2.26602	1.97829	3.16234	3.05679		34	8	31	25	14	23
SBF1_880056	09z4	CDS	−	258	86	rpmE_a	fragment of 50S ribosomal subunit protein L31 (part 1/2)			J	082DI	COG0254	*** 0.62	lactate/butyrate		0.796621	-3.74628	2.8516	2.34034				245	1000+	115	162
SBF1_880055	09z4	CDS	−	147	49	rpmE_b	fragment of 50S ribosomal subunit protein L31 (part 2/2)				074JD	0Z24Z	*** 0.62	lactate/butyrate		0.465787	-3.74628	2.41744	2.09603				190	1000+	94	127
SBF1_800072	08u5	CDS	−	180	60	rpmF	50S ribosomal subunit protein L32			J	085YX	0ZXXE	*** 0.78		-0.135526	2.47586	1.83706	2.95974	2.72933		89	173	61	62	34	50
SBF1_1410014	0h15	CDS	−	198	66	rpmI	50S ribosomal subunit protein L35			J	05VJV	0ZXJV	*** 0.83		0.826258	2.49703	2.18279	2.98071	2.64066			185	81	111	84	119
SPORULATION / SPORE GERMINATION
SBF1_2990003	18p5	CDS	+	594	198	mecA	putative negative regulator of genetic competence, sporulation and motility			NOT	08S6Z	11GA9	*** 0.74	general	-1.80427	-0.270074	1.62291	1.67734	2.14134		142	500	363	119	147	132
sporulation stage 0
SBF1_100002	01ms	CDS	−	825	275	spo0A_1	stage 0 sporulation protein A			KT	07QQR	11HNE	*** 0.63		-1.54931	0.192321	-4.65629	-0.403282	-0.536276		298		358	1000+	802	801
SBF1_770001	08j2	CDS	−²	849	284	spo0A_2a	fragment of stage 0 sporulation protein A			NT	07QQR	11HNE	*** 0.44			-2.14808	-2.24789	-2.24106	-2.53599				1000+	1000+	1000+	1000+
SBF1_1200001	0dgx	CDS	+¹	798	266	spo0A_3	stage 0 sporulation protein A			KT	07QQR	11HNE	*** 0.48			-1.22692	-0.273192	0.727569	-0.0824358				1000+	1000+	665	1000+
SBF1_7770004	4tqz	CDS	−	801	267	spo0A_4	stage 0 sporulation protein A			KT	07QQR	11HNE	** 0.32					-2.54259	-1.42812						1000+	1000+
SBF1_2840002	15ci	CDS	−	273	91	spo0A_5a	fragment of stage 0 sporulation protein A (part 1/2)			T	07QQR	11QD9	*** 0.42				-0.147589	-3.15376	-1.18189					849	1000+	858
SBF1_2840001	15ci	CDS	−²	504	168	spo0A_5b	fragment of stage 0 sporulation protein A (part 2/2)				07QQR	11HNE	* 0.28						-1.83923							1000+
SBF1_3640002	1ljl	CDS	+²	642	215	spo0A_6a	fragment of stage 0 sporulation protein A			KT	07QQR	COG0784	* 0.26					-3.6554	-3.35692						1000+	1000+
SBF1_5670015	2vsf	CDS	+²	571	192	spo0A_7a	fragment of stage 0 sporulation protein A			KT	07QQR	11QD9	0.25				-3.74628		-1.42391					1000+		1000+
SBF1_5810001	2yx3	CDS	+¹	444	148	spo0A_8a	fragment of stage 0 sporulation protein A (part 1/2)			KT	07QQR	11QD9	*** 0.41			-2.14808		-2.24106	-0.429342				1000+		1000+	833
SBF1_5810002	2yx3	CDS	+²	375	125	spo0A_8b	fragment of stage 0 sporulation protein A (part 2/2)				07QQR	11HNE	* 0.32			-2.14808	0.556555		-0.830723				1000+	343		917
SBF1_6360002	3gz1	CDS	+²	603	202	spo0A_9a	fragment of stage 0 sporulation protein A			T	07QQR	COG0784	* 0.26					-3.6554	-3.01496						1000+	1000+
SBF1_2390005	0xks	CDS	+	138	46	spo0A_10x	fragment of stage 0 sporulation protein A				07QQR			no detected expression
SBF1_880062	09z4	CDS	−	363	121	spo0F	sporulation initiation phosphotransferase F			T	0812K	COG0784	*** 0.44			-1.22692		-3.15376	-2.81314				1000+		1000+	1000+
SBF1_1110002	0cqv	CDS	+	846	282	spo0J_1	stage 0 sporulation protein J			K	05FA0	COG1475	** 0.37			-1.49971	-0.135001	-2.81688	-3.79441				1000+	814	1000+	1000+
SBF1_6610001	3t4e	CDS	−²	912	304	spo0J_2	stage 0 sporulation protein J			K	05FA0	COG1475	0.23					-3.15376							1000+
sporulation stage II
SBF1_150033	02e6	CDS	+	396	132	spoIIAA	Anti-sigma F factor antagonist			T	082AN	0XUXE	*** 0.43				-2.73629	-3.6554	-0.784644					1000+	1000+	867
SBF1_150034	02e6	CDS	+	438	146	spoIIAB	Anti-sigma F factor	EC 2.7.11.1		T	08ZBE	COG2172	*** 0.54		-1.54931	-3.08824	-1.40381	-2.39757	-1.38469		195		1000+	704	1000+	824
SBF1_880028	09z4	CDS	−	942	314	spoIID	stage II sporulation protein D			D	05JFG	COG2385	0.23				-3.74628	-3.36469						1000+	1000+
SBF1_740033	07yc	CDS	+	2085	695	spoIIE	putative stage II sporulation protein E			KT	05G3A	COG2208	*** 0.44			-2.14808	0.267645	-2.24106	-0.324127				1000+	1000+	1000+	1000+
SBF1_4050001	1rj8	CDS	−²	486	163	spoIIM_a	fragment of putative stage II sporulation protein M				05MZ9	0YQDU	* 0.26					-3.6554	-3.35692						1000+	1000+
SBF1_150043	02e6	CDS	−¹	264	88	spoIIM_b	fragment of putative stage II sporulation protein M			EGPR	05MZ9	11IIX	0.14			-2.14808							1000+
SBF1_1390015	0gs4	CDS	+	1104	368	spoIIP	stage II sporulation protein P-like protein				08ZRV	0ZNVS	0.11						-4.43064							1000+
SBF1_1180030	0def	CDS	+	657	219	spoIIR	stage II sporulation protein R-like protein			F	08ZXQ	11PGF		no detected expression
sporulation stage III
SBF1_180002	02pu	CDS	+	1065	355	spoIIIAA	stage III sporulation protein AA			S	05CD2	COG3854	** 0.32				0.852803		-1.53281					1000+		1000+
SBF1_180003	02pu	CDS	+	510	170	spoIIIAB	stage III sporulation protein AB				05KR5	11UDG	** 0.34						-1.4461							1000+
SBF1_180004	02pu	CDS	+	198	66	spoIIIAC	stage III sporulation protein AC				0872T	0ZYVT	* 0.30				0.660102	-3.15376	-2.79212					496	1000+	1000+
SBF1_180005	02pu	CDS	+	387	129	spoIIIAD	stage III sporulation protein AD				05KQ4	11UC5	** 0.36	propionate			1.50896	-3.15376	-4.43064					311	1000+	1000+
SBF1_180006	02pu	CDS	+	1152	384	spoIIIAE	stage III sporulation protein AE				05EWD	0XRMF	** 0.34				-1.7341	-2.81688	-3.79441					1000+	1000+	1000+
SBF1_180007	02pu	CDS	+	585	195	spoIIIAF	stage III sporulation protein AF				085XG	0ZXIB		no detected expression
SBF1_180008	02pu	CDS	+	564	188	spoIIIAG	stage III sporulation protein AG-like protein				05WZE	123Y1	* 0.26				-3.74628		-2.22843					1000+		1000+
SBF1_180009	02pu	CDS	+	309	103	spoIIIAH_a	fragment of stage III sporulation protein AH-like protein				085NT	0ZXHN		no detected expression
SBF1_180010	02pu	CDS	+²	156	53	spoIIIAH_b	fragment of stage III sporulation protein AH-like protein				085NT	0ZXHN		no detected expression
SBF1_8110002	54nt	CDS	−¹	144	48	spoIIIAH_2b	fragment of putative stage III sporulation protein AH				085NT	0ZXHN		no detected expression
SBF1_880026	09z4	CDS	−	249	83	spoIIID_1	stage III sporulation protein D				05MT0	11VHI	*** 0.44			-2.14808	0.486192	-2.81688	-2.87773				1000+	264	1000+	1000+
SBF1_1540004	0ji1	CDS	−	252	84	spoIIID_2	stage III sporulation protein D				05MT0	11VHI	* 0.28						-3.2174							1000+
sporulation stage IV
SBF1_320032	03no	CDS	+	1485	495	spoIVA	stage IV sporulation protein A				05DXU	0XQ51	*** 0.50		0.556323	0.651045	1.92093	-0.0939359	0.305515		371	409	1000+	458	1000+	826
SBF1_100003	01ms	CDS	−	1251	417	spoIVB	stage IV sporulation protein B			M	05S1Z	0ZD6H	0.13		-1.54931	-1.04918	-1.18375	-1.16137	-2.31906		356		1000+	1000+	1000+	1000+
sporulation stage V
SBF1_150032	02e6	CDS	−	468	156	spoVAC	Stage V sporulation protein AC			EGPR	090VF	11PFY		no detected expression
SBF1_150031	02e6	CDS	−	1008	336	spoVAD	Stage V sporulation protein AD			I	05CZ3	0XNPK	* 0.30				0.267645	-1.56545	-1.75373					1000+	1000+	1000+
SBF1_150030	02e6	CDS	−	363	121	spoVAEB	Stage V sporulation protein AEB				05M6I	11UXX	0.20						-3.15255							1000+
SBF1_150029	02e6	CDS	−	1494	498	spoVAF	Stage V sporulation protein AF				05E1K	0XNMP	* 0.28						-2.35013							1000+
SBF1_1560014	0jxr	CDS	−	2055	685	spoVD	stage V sporulation protein D			M	05CJN	COG0768	*** 0.59		0.826258	-1.02221	-1.14837	0.661437	0.461568			583	1000+	1000+	1000+	1000+
SBF1_740015	07yc	CDS	+	255	85	spoVG	stage V sporulation protein G			M	05K4W	COG2088	*** 0.64		-0.656624	0.191821	-0.396084	0.671985	1.49863		130	340	283	614	197	151
SBF1_2590011	10e1	CDS	−	972	324	spoVK	stage V sporulation protein K			O	06F1P	COG0464	*** 0.65			1.30518	1.78448	0.321341	0.657149				697	457	1000+	845
SBF1_1200018	0dgx	CDS	+	627	209	spoVR_a	fragment of stage V sporulation protein R (part 1/2)			S	05ED1	COG2719	** 0.38			-2.14808	-2.73629	-3.6554	-3.60275				1000+	1000+	1000+	1000+
SBF1_1200019	0dgx	CDS	+	828	276	spoVR_b	fragment of stage V sporulation protein R (part 2/2)			S	05ED1	COG2719	*** 0.42			-1.63288	-2.14989	-1.99045	-2.22843				1000+	1000+	1000+	1000+
SBF1_490020	05s7	CDS	−	261	87	spoVS	stage V sporulation protein S			S	05MCT	COG2359	*** 0.66			0.323588	-0.808782	0.517105	1.68248				278	592	365	196
SBF1_740024	07yc	CDS	+	564	188	spoVT_1	stage V sporulation protein T			K	08M14	COG3956	* 0.30			-1.22692	1.96843	-0.618732	-0.526382				1000+	546	1000+	1000+
SBF1_1860007	0oyp	CDS	−	465	155	spoVT_2	stage V sporulation protein T				08M14	COG3956	** 0.38		-1.54931	-1.08394	-6.1366	-3.75035	-3.72349		202		978		1000+	1000+
other (putative) sporulation or spore germination genes
SBF1_80014	01ck	CDS	+	978	326	whiA	putative sporulation transcription regulator WhiA			S	05CIE	COG1481	*** 0.54			-0.321075	-2.14989	0.201236	-0.996303				1000+	1000+	1000+	1000+
SBF1_150009	02e6	CDS	−	270	90		Sporulation protein YtfJ (fragment)			S	05KBJ	COG3874	0.24		-1.54931	-3.17203	-6.27895	-5.48845	-2.59733		129		1000+			951
SBF1_150008	02e6	CDS	−	183	61		Sporulation protein YtfJ (fragment)			S	05KBJ	COG3874	** 0.33					-3.6554	-3.28543						1000+	1000+
SBF1_150007	02e6	CDS	−	576	192	spmA	Spore maturation protein A			R	08JIC	COG2715	* 0.26					-3.6554	-2.70239						1000+	1000+
SBF1_150006	02e6	CDS	−	540	180	spmB	Spore maturation protein B			S	05DX7	COG0700	* 0.28					-3.6554	-4.43064						1000+	1000+
SBF1_200029	02st	CDS	+	183	61		Small acid-soluble spore protein				0865D	0ZYPQ	** 0.37				-0.562889	-3.15376	-1.82818					793	1000+	778
SBF1_210031	02u6	CDS	+	117	39	yjcZ-like	conserved membrane protein of unknown function (sporulation-related?)				07H65	0ZKP9	0.09		-1.54931	-4.40771	-0.0692802	-3.7191	-4.71811		43			84	1000+	1000+
SBF1_220003	02wt	CDS	+	183	61		Sporulation protein Spo0E				077WS	0Z4WU		no detected expression
SBF1_340012	03wf	CDS	−	2733	911		Spore coat protein, CotS family			M	07SBE	103GZ	** 0.39			-1.06527	0.164403	-3.6554	-2.70239				1000+	1000+	1000+	1000+
SBF1_700017	07kl	CDS	−	1095	365		Spore germination protein, amino acid permease				08S42	11GPB		no detected expression
SBF1_700016	07kl	CDS	−	1590	530	gerKA	Spore germination protein KA				05E1K	0XNMP	0.17					-2.1669							1000+
SBF1_740008	07yc	CDS	+	837	279	yabG	Sporulation-specific protease YabG	EC 3.4.-.-			05XFA	0XQ69	** 0.35			-2.14808	-1.41172	-3.6554	-2.44594				1000+	1000+	1000+	1000+
SBF1_740028	07yc	CDS	+	276	92	yabP	Sporulation protein YabP				05VYY	122J9	*** 0.43			-1.22692	-1.7341	-1.99045	-1.53887				1000+	1000+	1000+	1000+
SBF1_740029	07yc	CDS	+	459	153		Spore cortex YabQ family protein				06W73	0YQWI	* 0.30				-1.41172	-2.24106	-3.60275					1000+	1000+	1000+
SBF1_770003	08j2	CDS	+	207	69	SASP-C	Small, acid-soluble spore protein C5				05YWU	1226C	0.22			-2.14808			-4.39012				1000+			1000+
SBF1_800010	08u5	CDS	−	1107	369		Sporulation integral membrane protein YtvI			R	08REF	COG0628	*** 0.52			-0.80943	1.20061	-0.987913	-2.48413				1000+	655	1000+	1000+
SBF1_800027	08u5	CDS	+	186	62	sspF	Small acid-soluble spore protein, alpha/beta-type				05XEW	124V1	* 0.27	mixed	0.0383294	-2.79848	-3.59056	-3.41322	-4.24865	5	6	24	211	532	247	379
SBF1_800075	08u5	CDS	+	1152	384	ylbJ	Sporulation integral membrane protein YlbJ			S	05H20	COG3314	** 0.33					-3.6554	-2.94494						1000+	1000+
SBF1_800079	08u5	CDS	+	987	329	gpr	Germination protease	EC 3.4.24.78			05CEF	0XNXE	** 0.37					-2.75046	-3.69545						1000+	1000+
SBF1_800080	08u5	CDS	−	129	43	sspF-like	small, acid-soluble spore protein				05YWU	1226C	0.14			-0.229602		-3.6554	-0.652125	8			323		1000+	381
SBF1_820007	08zn	CDS	+	219	73	sspD	Small, acid-soluble spore s, alpha/beta type family protein				07FF2	0ZIUN	0.18			-1.7759	-3.74628	-2.27946	-2.79212				701	1000+	1000+	1000+
SBF1_870006	09sq	CDS	+	861	287	spsK	Spore coat polysaccharide biosynthesis protein SpsK			M	05DBZ	COG1091		no detected expression
SBF1_910006	0a3p	CDS	−	693	231	sleB	Spore cortex-lytic enzyme			M	05F0V	COG3773	0.12					-2.81688	-4.43064						1000+	1000+
SBF1_1030019	0bfy	CDS	−	1092	364		Spore germination protein			EGPR	06MGQ	0YCMJ	** 0.35			-2.14808	-0.562889	-2.1669	-4.43064				1000+	1000+	1000+	1000+
SBF1_1030018	0bfy	CDS	−	1203	401		Germination , Ger(X)C family protein				06PP3	0YFN9	* 0.31				-0.562889	-0.548481	-4.43064					1000+	1000+	1000+
SBF1_1100024	0cho	CDS	+	675	225		Sporulation , yteA family protein			T	07YXS	COG1734	0.20						-3.79441							1000+
SBF1_1110001	0cqv	CDS	+¹	618	206	soj	Sporulation initiation inhibitor protein soj			D	07QJE	COG1192	** 0.36			-1.49971	-0.135001	-3.36469	-4.43064				1000+	678	1000+	1000+
SBF1_1130012	0d6k	CDS	−	1218	406	yqfD	Sporulation protein YqfD				05EI1	0XR5M	** 0.34			-1.22692	-2.73629	-3.6554	-4.39012				1000+	1000+	1000+	1000+
SBF1_1280022	0fs5	CDS	+	222	74		Small, acid-soluble spore protein alpha				05ZH8	127YS	0.14			-0.937572	-3.74628	-1.99045	-2.10507				507	1000+	1000+	1000+
SBF1_1380001	0grm	CDS	−²	1194	398	yaaH	Spore germination protein YaaH			MR	05VRS	COG3858	*** 0.59		2.64068	-0.092383	-1.14837	-0.137493	-1.30836			226	1000+	1000+	1000+	1000+
SBF1_1580011	0k18	CDS	−	180	60		Spo0E like sporulation regulatory family protein				077WS	0Z4WU	* 0.26					-3.6554	-3.79441						1000+	1000+
SBF1_1860008	0oyp	CDS	−	207	69	sspA	small acid-soluble spore protein, alpha/beta-type				05YWU	1226C	* 0.28	mixed	-3.26297	-5.83942	-2.23269	-4.83653	-8.0383		7	307	1000+	277	678	1000+
SBF1_1860011	0oyp	CDS	−	660	220		putative sporulation protein YtaF			S	05PWQ	COG1971	** 0.38					0.0973787	-3.28543						764	1000+
SBF1_2250001	0ukg	CDS	+¹	279	93		Spo0E like sporulation regulatory protein (modular protein)			S	077WS	0Z4WU	0.18			-2.09571							1000+
SBF1_2360006	0x0y	CDS	+	1563	521		Spore germination protein, GerA family				05E1K	0XNMP	0.17					-3.6554							1000+
SBF1_2360007	0x0y	CDS	+	1089	363		putative Spore germination protein, amino acid permease				08S42	11GPB	0.17					-3.6554							1000+
SBF1_2590024	10e1	CDS	−¹	1050	350		Sporulation integral membrane protein YtvI			R	08REF	COG0628	*** 0.56			1.08079	-2.73629	-0.219969	-0.861413				1000+	1000+	1000+	1000+
SBF1_2820012	1597	CDS	+	603	201	gerM	spore germination protein GerM			R	05W79	11K5J	*** 0.63		1.51383	-0.239077	2.7239	0.217277	0.0728994			247	566	163	881	788
SBF1_2840003	15ci	CDS	+	207	69	sspA_3	small acid-soluble spore protein, alpha/beta-type				05YWU	1226C	0.19	mixed	-2.83841	-3.91343	-3.05769	-3.68278	-5.15662		20		959	950	1000+	1000+
SBF1_3430002	1ipd	CDS	−¹	912	304	splB	Spore photoproduct lyase	EC 4.1.99.14		L	05F6S	COG1533	0.03
SBF1_4220006	1w5t	CDS	+	918	306		Sporulation factor SpoIIGA family protein				081E9	0ZWW5	0.20						-4.39012							1000+
SBF1_4550003	22y9	CDS	+	162	54		Spo0E like sporulation regulatory protein				077WS	0Z4WU		no detected expression
SBF1_4840001	29f3	CDS	−²	189	63		Spore coat protein YeeK (fragment)				07CKN	0Z9SF	0.16				-0.925758							905
SBF1_5670013	2vsf	CDS	+	210	70		Spo0E like sporulation regulatory protein (modular protein)				077WS	0Z4WU		no detected expression
SBF1_5940005	32y3	CDS	+²	982	329		Spore coat A domain protein (fragment)			C	05DNP	10F4M	0.22		-2.5663	-5.4721	-0.990904	-3.49924	-7.38722		164			553	1000+
SBF1_6610002	3t4e	CDS	−¹	660	220	soj	Sporulation initiation inhibitor protein Soj	EC 3.6.-.-		D	07QJE	COG1192	0.23					-3.15376							1000+
SBF1_6860002	3z5r	CDS	−	162	54		Spo0E like sporulation regulatory protein				077WS	0Z4WU	0.25				0.267645		-2.79212					522		1000+
SBF1_7440001	4ji0	CDS	+¹	1209	403		putative Stage II sporulation protein				07KJV	0ZIR7	0.17					-3.6554							1000+
SBF1_7690002	4rpn	CDS	+²	186	62		Spo0E like sporulation regulatory family protein				077WS	0Z4WU		no detected expression
SBF1_7770006	4tqz	CDS	+	204	68	sspA_2	small acid-soluble spore protein, alpha/beta-type				05YWU	1226C	0.04	mixed	-2.70768	-3.37386	-3.4945	-6.00845	-5.59895		9	303	736	515	1000+	1000+
SBF1_9200003	6pda	CDS	+	1143	381		Spore germination protein			E	06MGQ	0YCMJ		no detected expression
SBF1_9670004	88ui	CDS	−¹	261	87		Sporulation kinase C (fragment)	EC 2.7.13.3		T	05CUX	COG3852		no detected expression
STRESS RESPONSE
SBF1_1210002	0ds2	CDS	+	423	141	uspA	universal stress protein			T	07YZX	0XURP	*** 0.71	general	-2.41776	-0.648473	-2.24427	0.879562	1.34112		104		295	1000+	172	154
SBF1_40006	00bv	CDS	−	285	95	groS	chaperonin (heat shock protein 60 family), small subunit		groES	O	05K5Y	COG0234	*** 0.74	general	1.82121	3.13512	2.63908	3.23457	3.50045			126	51	125	97	100
SBF1_40005	00bv	CDS	−	1635	545	groL	chaperonin (heat shock protein 60 family), large subunit		groEL	O	05CJ9	COG0459	*** 0.82	general	0.527846	2.60616	2.934	2.48803	2.71874		294	354	148	199	196	191
SBF1_1130024	0d6k	CDS	−	1836	612	dnaK	chaperone Hsp70, co-chaperone with DnaJ		grpF, seg, lop, groPAB, groPC, groPF, grpC	O	05CFG	0XPXW	*** 0.78		0.556323	1.63164	2.73916	2.54986	2.309		389	446	567	427	321	370
SBF1_860010	09d3	CDS	−	618	206	clpP	proteolytic subunit of ClpA-ClpP and ClpX-ClpP ATP-dependent serine proteases	EC 3.4.21.92	F21.5 gene, LopP, lopP, wseA	OU	05CCQ	COG0740	*** 0.74		0.305158	2.11454	2.15088	1.98385	2.46494			507	264	267	345	246
LINKED TO PHAGE ATTACK
SBF1_2470004	0ysh	CDS	+	2469	823	nrd	ribonucleoside-diphosphate reductase	EC 1.17.4.1		F	05BZH	COG0209	*** 0.61		-1.54931	1.18024	-0.13037	0.949919	0.62869		402		1000+	1000+	848	1000+
SBF1_1870011	0p53	CDS	−	294	98	gatC	Aspartyl/glutamyl-tRNA(Asn/Gln) amidotransferase subunit C	EC 6.3.5.-		J	05VB5	COG0721	*** 0.53			0.259675	-3.74628	-2.24106	-0.796549				281	1000+	1000+	743
SBF1_1870010	0p53	CDS	−	1482	494	gatA	Glutamyl-tRNA(Gln) amidotransferase subunit A	EC 6.3.5.7		J	05C3P	COG0154	*** 0.67			-0.190713	1.13209	-0.227117	0.867638				1000+	725	1000+	1000+
SBF1_1870009	0p53	CDS	−	1449	483	gatB	Aspartyl/glutamyl-tRNA(Asn/Gln) amidotransferase subunit B	EC 6.3.5.-		J	05CHT	COG0064	*** 0.62			-1.22692	-0.732945	1.37921	1.14414				1000+	1000+	761	850
GROWTH
Cell division
SBF1_1560001	0jxr	CDS	−²	1062	354	ftsZ	GTP-binding tubulin-like cell division protein		sfiB, sulB	D	05CDK	COG0206	*** 0.65			1.23678	1.31234	0.701706	1.01446				508	990	916	734
SBF1_1200031	0dgx	CDS	+	2106	702	ftsA	ATPases of the HSP70 class involved in cell division			D	07RK5	COG0849	*** 0.58			1.20262	0.699702	-1.59184	1.02745				1000+	1000+	1000+	1000+
SBF1_490038	05s7	CDS	−	2373	791	ftsK	DNA translocase FtsK			D	07QZI	COG1674	*** 0.68		1.19434	-1.22692	1.56048	1.73235	1.66583			547	1000+	878	950	946
SBF1_1560008	0jxr	CDS	−	1101	367	ftsW	integral membrane protein involved in stabilizing FstZ ring during cell division		rodA	D	05CNI	COG0772	*** 0.51					0.635641	-1.02169						906	1000+
SBF1_2810004	155a	CDS	+	279	93	minE	Cell division topological specificity factor			D	083CN	COG0851	*** 0.63			-0.741311	0.749133	1.25158	1.38647				524	248	229	240
DNA replication
SBF1_1180008	0def	CDS	+	1935	645	gyrB	DNA gyrase subunit B	EC 5.99.1.3		L	05C7D	COG0187	*** 0.65			0.11965	1.03316	0.383145	0.652187				1000+	854	1000+	1000+
SBF1_1180009	0def	CDS	+	2493	831	gyrA	DNA gyrase subunit A	EC 5.99.1.3		L	05C24	COG0188	*** 0.69		-1.24757	-0.0550904	0.757037	-0.0373327	-0.6206		355	652	896	700	960	1000+
SBF1_3790005	1oat	CDS	−	1914	638	gyrB_2	DNA gyrase subunit B	EC 5.99.1.3		L	05C7D	COG0187	*** 0.50			0.193477	-1.14837	-1.49989	-0.0293166				967	1000+	1000+	1000+
SBF1_3790004	1oat	CDS	−	2421	807	gyrA_2	DNA gyrase subunit A	EC 5.99.1.3		L	05C24	COG0188	*** 0.43				-1.14837	-2.81688	-1.6171					1000+	1000+	1000+
SBF1_2820011	1597	CDS	−	1854	618	dnaG	DNA primase	EC 2.7.7.-		L	05C9G	COG0358	*** 0.69		0.305158	2.29086	2.59932	2.83427	2.79143			646	755	508	463	451
SBF1_200031	02st	CDS	+	3522	1174	dnaE	DNA polymerase III subunit alpha	EC 2.7.7.7		L	05C0B	COG0587	*** 0.60			0.139859	0.340189	0.388136	0.390886				1000+	1000+	1000+	1000+
SBF1_1390010	0gs4	CDS	+	999	333	holA	DNA polymerase III, delta subunit	EC 2.7.7.7		L	05TQK	COG1466	*** 0.42			-2.14808	-3.7991	-2.75046	-4.39012				1000+	1000+	1000+	1000+
SBF1_1110030	0cqv	CDS	+	1335	445	dnaC	Replicative DNA helicase	EC 3.6.4.12		L	05CDU	COG0305	*** 0.61			-0.741311	-1.21507	0.166667	0.914877				1000+	1000+	1000+	891
SBF1_2660005	12m0	CDS	+	2304	768	priA	Primosomal protein N			L	05C25	COG1198	*** 0.50			-2.14808		-0.204617	-0.993305				1000+		1000+	1000+
Cell envelope biogenesis
SBF1_1560004	0jxr	CDS	−	1266	422	murA	UDP-N-acetylglucosamine 1-carboxyvinyltransferase 2	EC 2.5.1.7		M	05CDF	COG0766	** 0.37		-1.54931	-3.17203	-0.453779	-1.41317	-1.78104		348		1000+	1000+	1000+	1000+
SBF1_1560005	0jxr	CDS	−	906	302	murB	UDP-N-acetylenolpyruvoylglucosamine reductase 2	EC 1.3.1.98		M	05D4A	COG0812	*** 0.42	formate	3.45443	-2.14808	1.22212	-2.81688	-1.42472			238	1000+	943	1000+	1000+
SBF1_190011	02r7	CDS	+	1353	451	murC	UDP-N-acetylmuramate--L-alanine ligase	EC 6.3.2.8		M	05DFU	COG0773	*** 0.59		0.826258	-2.14808	0.486192	0.842937	-0.403833			524	1000+	829	924	1000+
SBF1_1560009	0jxr	CDS	−	1371	457	murD	UDP-N-acetylmuramoylalanine--D-glutamate ligase	EC 6.3.2.9		M	05DMZ	COG0771	*** 0.58			-1.49971	-0.410781	-0.407272	-0.634538				1000+	1000+	1000+	1000+
SBF1_1560013	0jxr	CDS	−	1488	496	murE	UDP-N-acetylmuramoyl-L-alanyl-D-glutamate--2,6-diaminopimelate ligase	EC 6.3.2.13		M	07EEN	COG0769	*** 0.48			-2.14808	-3.74628	0.751693	-0.343639				1000+	1000+	1000+	1000+
SBF1_1560012	0jxr	CDS	−	1425	475	murF	UDP-N-acetylmuramoyl-tripeptide--D-alanyl-D-alanine ligase	EC 6.3.2.10		M	07EES	COG0770	*** 0.52			-1.49971	0.660102	-1.68181	-1.06985				1000+	1000+	1000+	1000+
SBF1_1560007	0jxr	CDS	−	1113	371	murG	UDP-N-acetylglucosamine--N-acetylmuramyl-(pentapeptide) pyrophosphoryl-undecaprenol N-acetylglucosamine transferase	EC 2.4.1.227		M	05DVQ	COG0707	*** 0.42			-2.14808		-1.01521	-2.17917				1000+		1000+	1000+
SBF1_1370004	0glp	CDS	+	903	301	murI	Glutamate racemase	EC 5.1.1.3		M	05F03	COG0796	* 0.32		1.19434		-0.732945	-2.54259	-2.75101			376		1000+	1000+	1000+
SBF1_2590007	10e1	CDS	−	1104	368	ddl	D-alanine--D-alanine ligase	EC 6.3.2.4		M	05CPF	COG1181	*** 0.54			-0.10612		0.195769	0.267477				1000+		1000+	1000+
SBF1_700019	07kl	CDS	−	1146	382	alr	Alanine racemase 1	EC 5.1.1.1		M	05CJ4	COG0787	** 0.38			-2.09571		-3.6554	-1.53887				1000+		1000+	1000+
SBF1_1560011	0jxr	CDS	−	981	327	mraY	phospho-N-acetylmuramoyl-pentapeptide transferase	EC 2.7.8.13	murX	M	05CPY	COG0472	*** 0.47				0.334251	-2.54259	-1.18656					742	1000+	1000+
COG class D: Cell cycle control, cell division, chromosome partitioning
SBF1_50080	00h2	CDS	−	2001	667		conserved protein of unknown function			D	05DV4	0XQBQ		no detected expression
SBF1_50102	00h2	CDS	+	1329	443		protein of unknown function			D	05SX3	COG1674		no detected expression
SBF1_80026	01ck	CDS	−	438	146		conserved protein of unknown function			DK	05JIZ	11SWU	0.09		-1.54931	-4.34752	-6.1366	-5.48841	-2.17775		195					1000+
SBF1_90031	01m3	CDS	+²	1302	434		Cell cycle family protein			D	07QHZ	COG0772	*** 0.51			-2.14808	0.922983	-0.385023	-1.17916				1000+	696	1000+	1000+
SBF1_210027	02u6	CDS	−	276	92		conserved protein of unknown function			D	07CW9	0ZC5S	0.19						-2.79212							1000+
SBF1_250002	035u	CDS	+	261	87		Plasmid stabilization system			DJ	087JE	0XUXM	0.21		0.305158			-1.68232	-1.42391			346			1000+	957
SBF1_260006	03bn	CDS	+	375	125	crcB	putative fluoride ion transporter CrcB			D	05WMR	0XUV1	** 0.38				0.437635	-1.51626	-2.06674					811	1000+	1000+
SBF1_320026	03no	CDS	+	1167	389		Cell cycle family protein			D	05CNI	COG0772	** 0.39			-1.7759		-3.15376	-1.47992				1000+		1000+	1000+
SBF1_380003	04m7	CDS	−	159	53		protein of unknown function			D	06NRP	0YECQ	0.20						-4.39012							1000+
SBF1_380011	04m7	CDS	−	735	245		Protein involved in cell division			D	06S23	COG2184	*** 0.45		2.86098	-2.14808		1.22234	0.980538			273	1000+		585	579
SBF1_470033	05nl	CDS	−	1161	387	degS	Signal transduction histidine-protein kinase/phosphatase DegS	EC 2.7.13.3, EC 3.1.3.-		DT	08KND	COG4585	*** 0.45			-1.7759	0.216924	-1.68181	-3.35692				1000+	1000+	1000+	1000+
SBF1_490017	05s7	CDS	−	258	86		Translation initiation factor 2B subunit			D	06B5G	0Y1KM	** 0.39			-1.22692	0.58969		-1.69283				1000+	598		1000+
SBF1_560049	0673	CDS	−	1356	452		SpoIID/LytB domain protein			D	05JFG	COG2385	** 0.40				-0.135001	-2.00683	-3.69545					1000+	1000+	1000+
SBF1_630009	06yf	CDS	+	1314	438		protein of unknown function			DL	082S6	0ZS1U	*** 0.59			-1.63288	-2.73629	-0.034762	0.335064				1000+	1000+	1000+	1000+
SBF1_740031	07yc	CDS	+	312	104		Septum formation initiator family protein			D	07F12	0ZICU	*** 0.55			-0.569565	-0.0320516	-0.277178	0.976141				499	868	668	320
SBF1_740038	07yc	CDS	+	1362	454	tilS	tRNA(Ile)-lysidine synthase	EC 6.3.4.19		D	07THF	COG0037	*** 0.48		1.19434	-0.687596	0.727236	-1.20049	-3.28543			444	1000+	1000+	1000+	1000+
SBF1_750017	07za	CDS	+	894	298		conserved protein of unknown function			D	06ETA	0Y5GE	* 0.27		0.826258			-3.36469	-3.60275			439			1000+	1000+
SBF1_800061	08u5	CDS	−	3585	1195	smc	Chromosome partition protein Smc			D	05CDB	COG1196	*** 0.50			0.846883	-0.410781	1.0888	1.08016				1000+	1000+	1000+	1000+
SBF1_800076	08u5	CDS	−	501	167	ntpF	Archaeal/vacuolar-type H+-ATPase subunit H			D	08W19	122TR	*** 0.58			-2.14808	-0.241564	-0.297395	-0.200957				1000+	642	986	815
SBF1_880002	09z4	CDS	−	1149	383		Peptidase M23 family protein			DM	05DR5	COG4942	*** 0.60			0.335832	-1.7341	0.172871	0.319236				1000+	1000+	1000+	1000+
SBF1_880003	09z4	CDS	−	891	297		Cell division protein FtsX			D	07RYD	COG2177	*** 0.56		1.19434	-0.569565		0.178457	-0.460947			369	995		1000+	1000+
SBF1_880004	09z4	CDS	−	687	229	ftsE	transporter subunit: ATP-binding component of ABC superfamily			D	05CAK	COG2884	*** 0.59			0.20369	-3.74628	0.289608	0.248917				1000+	1000+	788	809
SBF1_880025	09z4	CDS	−	1008	336	mreB	cell wall structural complex MreBCD, actin-like component MreB		envB, mon, rodY	D	05DFF	COG1077	*** 0.44			-1.02221	0.267645	-2.1226	-1.60551				1000+	1000+	1000+	1000+
SBF1_920010	0abx	CDS	+	4416	1472		conserved protein of unknown function			DLP	07X6X	0ZH41	** 0.37					-2.75046	-3.28543						1000+	1000+
SBF1_990024	0atn	CDS	+	864	288		Beta-lactamase			DZ	07UPA	11JJN	0.20						-2.70239							1000+
SBF1_1000012	0b4e	CDS	+	864	288		Site-determining protein			D	07R21	COG0455	* 0.31		-1.54931	-2.43987	-6.1366	-3.75035	-4.63678		301		1000+		1000+	1000+
SBF1_1010013	0b5t	CDS	−	861	287	mrp-like	Mrp/NBP35 ATP-binding protein			D	05D1F	COG0489	*** 0.73	general	1.3918	1.36145	1.84372	1.96087	3.11215		191	195	185	233	177	109
SBF1_1020004	0b7w	CDS	−	1020	340	mreB	cell wall structural complex MreBCD, actin-like component MreB		envB, mon, rodY	D	05DFF	COG1077	*** 0.61		-0.13482	-2.01445	-0.592897	-0.351585	0.596235		317	472	1000+	818	985	537
SBF1_1020006	0b7w	CDS	−	657	219	yhdE	putative septum formation protein			D	08Z03	COG0424	*** 0.67			2.03328	2.11339	1.03474	1.91172				518	290	537	347
SBF1_1100013	0cho	CDS	+	462	154		DivIVA family protein			D	05MMF	COG3599	*** 0.69		0.826258	2.49961	1.22212	1.88947	2.43005			326	177	669	240	214
SBF1_1580007	0k18	CDS	−	1230	410		conserved exported protein of unknown function			DZ	05CR9	COG5184		no detected expression
SBF1_1620015	0kl3	CDS	−	390	130		protein of unknown function			D	05CNU	COG1674	*** 0.45			-1.49971		-1.58928	-0.501513				835		1000+	757
SBF1_1620016	0kl3	CDS	−	1977	659		DNA translocase ftsK (fragment)			D	05CNU	COG1674	*** 0.45		-0.135526	-1.62875	-1.83577	-1.83541	-2.47312		393	580	1000+	1000+	1000+	1000+
SBF1_1740004	0msc	CDS	−	2721	907		MCP methyltransferase/methylesterase, CheR/CheB with PAS/PAC sensor	EC 2.1.1.80, EC 3.1.1.61		DNT	08WBC	COG2201	*** 0.60			-0.416252	0.836025	-1.91198	-0.529706				1000+	1000+	1000+	1000+
SBF1_1830004	0o1g	CDS	−	1197	399		NlpC/P60 family protein			DMS	05K4H	COG0791	** 0.38			0.299962	-1.7341		-2.18176				937	1000+		1000+
SBF1_1970004	0qiy	CDS	+	759	253		conserved protein of unknown function			D	05FNI	11QV4	*** 0.52		1.82121	0.193477		-0.51432	0.527268			249	533		1000+	794
SBF1_1980001	0qj7	CDS	+¹	1230	410		conserved protein of unknown function			D	05YSQ	0XQH8	0.13				1.02207							621
SBF1_1980002	0qj7	CDS	+	2328	776		conserved protein of unknown function			DL	05YSQ	0XQH8	** 0.38			0.0969352		-2.1669	-3.69545				1000+		1000+	1000+
SBF1_2020001	0qxg	CDS	+¹	543	181		RCC1 domain-containing protein, alpha-tubulin suppressor (fragment)			DZ	07E5X	0ZV6S		no detected expression
SBF1_2170006	0sq5	CDS	+	1017	339		AAA ATPase			DL	08DNM	0ZRZQ	* 0.28						-2.94494							1000+
SBF1_2420008	0xxs	CDS	+	405	135		Beta-lactamase inhibitory protein II (fragment)			DZ	07UPA	11JJN	0.23					-0.886153							1000+
SBF1_2530009	0zs9	CDS	−	267	89		Beta-lactamase inhibitory protein II (fragment)			DZ	07UPA	11JJN		no detected expression
SBF1_2770003	14ky	CDS	−	1905	635	gidA	glucose-inhibited cell-division protein		trmF	D	07RE5	COG0445	*** 0.42					-1.39591	-1.00269						1000+	1000+
SBF1_2810002	155a	CDS	+	681	227	minC	putative septum site-determining protein MinC			D	07YDG	COG0850	*** 0.59			-0.10612	0.969885	-0.438955	0.368348				906	575	1000+	748
SBF1_2810003	155a	CDS	+	795	265	minD	membrane ATPase of the MinC-MinD-MinE system		minB	D	08IQJ	COG2894	*** 0.74			0.687515	1.95906	1.37943	1.40074				779	306	539	494
SBF1_2810006	155a	CDS	+²	1161	387		Rod shape-determining protein RodA			D	05CNI	COG0772	*** 0.65			0.298074	-0.0397225	0.195769	1.24482				1000+	1000+	1000+	705
SBF1_2880001	16cd	CDS	−²	615	206		protein of unknown function			D	05YSQ	0XQH8	0.23			-2.14808	-0.250408						1000+	712
SBF1_2940012	17r3	CDS	−	783	261		Ig-like domain-containing surface protein (fragment)			D	08ZI5	0XV6Q	*** 0.41				-0.562889	-0.53152	-1.53887					1000+	1000+	1000+
SBF1_3380005	1hti	CDS	+	249	83		Prevent-host-death family protein			D	05Y4H	12485	** 0.40			0.335832	-0.0320516		-2.94494				756	768		1000+
SBF1_3460008	1jg1	CDS	+	159	53		protein of unknown function			D		1013S	* 0.26				-1.51223		-4.39012					524		1000+
SBF1_3510003	1k81	CDS	+²	1273	426		DNA segregation ATPase, FtsK/SpoIIIE family (fragment)			D	05CNU	COG1674	0.10		0.305158							609
SBF1_3940003	1pri	CDS	+	273	91		Prevent-host-death family protein			D	05WWE	122N2	** 0.34					-3.6554	-1.58125						1000+	1000+
SBF1_4020001	1r34	CDS	−²	726	243		CobQ/CobB/MinD/ParA nucleotide binding domain-containing protein			D	05KVC	10BZ9		no detected expression
SBF1_4040005	1rbu	CDS	+²	788	264		Cell division GTPase (fragment)			D	06Q1B	COG0206	* 0.28			-2.14808	0.623645						1000+	559
SBF1_4140016	1tt9	CDS	+	933	311		protein of unknown function			D	06YZS	0YUZF		no detected expression
SBF1_4200005	1v6f	CDS	+	1593	531		Site-specific recombinase, DNA invertase Pin			DL	08KSJ	COG1961	0.17					-1.99045							1000+
SBF1_4620006	25fg	CDS	−	711	237	ywqD	Tyrosine-protein kinase YwqD	EC 2.7.10.2		D	07RAY	COG0489	** 0.36			0.283939	-3.74628	-3.6554	-3.79441				479	1000+	1000+	1000+
SBF1_4740001	280o	CDS	−²	740	248		protein of unknown function			D	08W8T	0ZHV1		no detected expression
SBF1_4740006	280o	CDS	−	2268	756		RCC1 domain-containing protein, alpha-tubulin suppressor			DZ	07WA3	COG5184	*** 0.55			-2.14808	-0.925758	0.890896	-0.496058				1000+	1000+	1000+	1000+
SBF1_4920003	2boc	CDS	+	2841	947		exported protein of unknown function			DZ	05CR9	COG5184	** 0.33					-2.41184	-4.43064						1000+	1000+
SBF1_4980006	2d10	CDS	+	801	267		CobQ/CobB/MinD/ParA nucleotide binding domain protein			D	05E95	COG1192	* 0.30			-2.14808	-0.732945		-2.44594				1000+	1000+		1000+
SBF1_5000001	2dfg	CDS	+¹	786	262		conserved protein of unknown function			D	06CNG	0YCPJ		no detected expression
SBF1_5000009	2dfg	CDS	+	1155	385		protein of unknown function			D	05SX3	COG1674	0.20						-4.39012							1000+
SBF1_5420002	2q35	CDS	+	2004	668		RCC1 domain-containing protein, alpha-tubulin suppressor			DMZ	07WA3	12D0J	0.24		-1.54931	-4.40771	-6.27895	-3.7191	-3.28536		390				1000+	1000+
SBF1_5540005	2sml	CDS	+²	249	83		Cytotoxic translational repressor of toxin-antitoxin stability system			DJ	084K5	0XUXM	*** 0.54			-1.63288	-0.147589	-0.0136763	-0.0196314				1000+	808	422	429
SBF1_6010003	35df	CDS	+	1359	453		CobQ/CobB/MinD/ParA nucleotide binding domain-containing protein (fragment)			D	05KVC	COG0489	0.17					-3.6554							1000+
SBF1_6020002	35jv	CDS	+²	973	326		Sensory box protein (fragment)			DKT	08SIQ	COG4936	* 0.31			0.369044		-0.464313					586		1000+
SBF1_6200002	3c6r	CDS	−¹	621	207		protein of unknown function			DSZ	05CR9	0ZV6S		no detected expression
SBF1_6490002	3m1d	CDS	+²	1904	636		RCC1 domain-containing protein, alpha-tubulin suppressor			DMZ	08S7U	12D0J	*** 0.46			0.844994		0.480519	-0.651851				1000+		1000+	1000+
SBF1_7090005	46rn	CDS	−	324	108		Prevent-host-death family protein			D	05WQN	123R4	0.22		0.305158				-3.35692			386				1000+
SBF1_7270004	4cjx	CDS	−	261	87		conserved protein of unknown function			D	06S23	COG2184	** 0.38					-1.91198	-3.69545						1000+	1000+
SBF1_7340001	4f8r	CDS	+¹	762	254		DNA segregation ATPase, FtsK/SpoIIIE family (fragment)			D	05CNU	COG1674	0.17					-3.6554							1000+
SBF1_8950001	62cj	CDS	−²	418	141		protein of unknown function			DZ	05CR9	0ZV6S		no detected expression
SBF1_9410002	7acx	CDS	−¹	660	220		Intracellular septation protein A			D	05SYA	1211I		no detected expression
COG class L: Replication, recombination and repair
SBF1_30001	005r	CDS	+¹²	1329	443		Integrase catalytic region			L	05FJ9	0XPD4	0.24			-1.14105							1000+
SBF1_40004	00bv	CDS	+	498	166		Integrase family protein (fragment)			L	05VTR	0XRH6	0.16				-3.74628							1000+
SBF1_50028	00h2	CDS	−	900	300		putative PBSX phage terminase small subunit			L	08TFU	COG3728	0.20						-4.39012							1000+
SBF1_50059	00h2	CDS	−	309	103		Single-stranded DNA-binding protein (fragment)			L	08UUM	COG0629		no detected expression
SBF1_50063	00h2	CDS	−	621	207		protein of unknown function			L	08I43	1006S		no detected expression
SBF1_50066	00h2	CDS	−	726	242		conserved protein of unknown function			L	07TIR	11I15		no detected expression
SBF1_50068	00h2	CDS	−	510	170		DNA replication protein (fragment)			L	05H3Q	COG1484	* 0.32					-3.15376	-3.01496						1000+	1000+
SBF1_50072	00h2	CDS	−	1194	398		protein of unknown function			L	07YVC	11IE7		no detected expression
SBF1_50083	00h2	CDS	−	948	316	dcm	DNA (Cytosine-5-)-methyltransferase	EC 2.1.1.37		L	05DVF	COG0270		no detected expression
SBF1_50096	00h2	CDS	+	1479	493		putative resolvase YokA			L	07TK7	COG1961		no detected expression
SBF1_80004	01ck	CDS	+	2034	678	uvrB	excinulease of nucleotide excision repair, DNA damage recognition component		dar-1, dar-6	L	05CCW	COG0556	*** 0.56		1.19434	0.795048	-3.74628	1.24466	0.278532			525	777	1000+	1000+	1000+
SBF1_80005	01ck	CDS	+	2817	939	uvrA	ATPase and DNA damage recognition protein of nucleotide excision repair excinuclease UvrABC		dar, dinE	L	05C5U	COG0178	*** 0.63			0.795048	0.58969	1.16161	0.254405				943	1000+	1000+	1000+
SBF1_90011	01m3	CDS	+	4167	1389	addA	ATP-dependent helicase/nuclease subunit A	EC 3.1.-.-, EC 3.6.4.12		L	07R2I	COG1074	*** 0.51		0.826258	-2.14808	-1.7341	0.403611	0.622576			649	1000+	1000+	1000+	1000+
SBF1_100004	01ms	CDS	−	1665	555	recN	DNA repair protein RecN			L	05C4F	COG0497	*** 0.58			-0.371199	0.334251	-1.30771	0.0988077				1000+	953	1000+	1000+
SBF1_100012	01ms	CDS	−	306	102	xseB	Exodeoxyribonuclease 7 small subunit	EC 3.1.11.6		L	067QG	COG1722	*** 0.42		0.826258	-2.14808		-2.1226	-1.59869			250	1000+		1000+	1000+
SBF1_100013	01ms	CDS	−	1200	400	xseA	Exodeoxyribonuclease 7 large subunit	EC 3.1.11.6		L	05DVS	COG1570	*** 0.48			-2.14808		-0.412704	-0.609886				1000+		1000+	1000+
SBF1_150015	02e6	CDS	+	279	93		Toxin-antitoxin system, toxin component, RelE family			L	069RI	0XYWD	** 0.38			-0.118096		-3.6554	-2.00228				296		1000+	1000+
SBF1_190108	02r7	CDS	+	573	191		NUDIX domain protein			FL	05YVY	11RXE	*** 0.41					-0.101238	-2.39732						776	1000+
SBF1_190115	02r7	CDS	−¹	2184	728		RecF/RecN/SMC N terminal domain protein (fragment)			L	07WPK	COG0419	*** 0.43				-1.41172	-0.385023	-3.23601					1000+	1000+	1000+
SBF1_220001	02wt	CDS	−²	1157	387		Nuclease SbcCD subunit C (fragment)			L	07WPK	COG0419	*** 0.45			-2.56473	-1.7341	-2.00683	-1.54995				1000+	1000+	1000+	1000+
SBF1_220002	02wt	CDS	−	1344	448	sbcD	Nuclease SbcCD subunit D			L	07RFY	COG0420	** 0.36			-2.14808		-3.36469	-1.98994				1000+		1000+	1000+
SBF1_220005	02wt	CDS	+	666	222	ung	Uracil-DNA glycosylase	EC 3.2.2.27		L	05D5S	COG0692	*** 0.52			-2.14808	0.174496	-0.204083	-0.874033				1000+	1000+	933	1000+
SBF1_310026	03mj	CDS	−	243	81		conserved protein of unknown function			L	07B5G	0ZGJI	*** 0.42			0.0525698		-1.59184	-0.364011				717		1000+	513
SBF1_340028	03wf	CDS	+	2181	727		Integrase catalytic region			L	07VBQ	0ZW5S	* 0.31					-1.1963	-3.01496						1000+	1000+
SBF1_380013	04m7	CDS	−	186	62		protein of unknown function			LR	081FA			no detected expression
SBF1_410002	04wl	CDS	−	1392	464		Integrase catalytic region			L	05DU7	0XTHD	** 0.38			-0.703321		-3.15376	-1.09939				1000+		1000+	1000+
SBF1_410003	04wl	CDS	−¹	609	203		conserved protein of unknown function			L	06I24	0Y7R6	* 0.26					-3.6554	-4.43064						1000+	1000+
SBF1_470002	05nl	CDS	−	546	182		Group II intron-encoded protein LtrA [Includes: Reverse-transcriptase ; RNA maturase ; DNA endonuclease] (fragment)	EC 2.7.7.49, EC 3.1.-.-		L	08PQM	COG3344	0.23				-0.562889	-3.6554	-2.30429					1000+	1000+	1000+
SBF1_470028	05nl	CDS	−	861	287		IstB-like ATP binding family protein			L	06CVF	COG1484	*** 0.50				1.16405	1.08079	0.663908					470	602	780
SBF1_470029	05nl	CDS	−	765	255		DnaD and phage-associated domain protein			L	08XZ0	COG3935	*** 0.64			0.0903042	0.58969	-0.372335	-1.31391				1000+	1000+	1000+	1000+
SBF1_490025	05s7	CDS	−	1044	348	recA	DNA strand exchange and recombination protein with protease and nuclease activity		lexB, srf, umuB, zab, recH, rnmB, tif, umuR	L	05C68	COG0468	*** 0.59		-1.54931	-1.86529	-0.101205	0.234129	0.317007		336		1000+	628	729	643
SBF1_490026	05s7	CDS	−	1617	539		DEAD-box ATP-dependent RNA helicase cshA domain protein			JKL	05C1J	COG0513	*** 0.64			0.560889		1.04039	0.984345				876		1000+	1000+
SBF1_510002	05w3	CDS	−	192	64		protein of unknown function			L	08426	COG0776		no detected expression
SBF1_540006	065p	CDS	+	702	234		Exonuclease, DNA polymerase III, epsilon subunit family domain protein	EC 2.7.7.7		L	08JDX	COG2176	*** 0.50		1.51383	0.71604	-0.273192	-2.24106	-0.340502			272	394	1000+	1000+	1000+
SBF1_560004	0673	CDS	−	423	141		putative Holliday junction resolvase	EC 3.1.-.-		L	08Z08	COG0816	*** 0.54			-2.14808	-1.14837	0.315978	-0.522511				1000+	1000+	613	784
SBF1_560025	0673	CDS	−	1245	415		conserved protein of unknown function			L	05D1H	COG2256	* 0.25			-0.678837		-2.81688					1000+		1000+
SBF1_560035	0673	CDS	−	2508	836	recJ	Single-stranded-DNA-specific exonuclease RecJ	EC 3.1.-.-		L	05C2R	COG0608	*** 0.53				1.28904	-0.220011	-1.85986					979	1000+	1000+
SBF1_560050	0673	CDS	−¹	441	147		ATP-dependent DNA helicase, component of RuvABC resolvasome (fragment)	EC 3.1.22.4		L	05CKJ	COG2255	* 0.28						-2.18176							1000+
SBF1_590001	06h9	CDS	+¹	783	261		DNA polymerase III, subunits gamma and tau (fragment)	EC 2.7.7.7		L	05C6E	COG2812	*** 0.68			0.18257	1.58582	0.606735	0.329998				929	538	718	852
SBF1_590002	06h9	CDS	+	468	156		DNA polymerase III, subunits gamma and tau (fragment)	EC 2.7.7.7		L	078Q0	COG2812	*** 0.43			-2.09571		-3.6554	-0.469523				1000+		1000+	844
SBF1_590005	06h9	CDS	+	597	199	recR	gap repair protein			L	05F3K	COG0353	*** 0.64			0.796284	-0.410781	1.85392	1.80743				833	1000+	347	330
SBF1_610006	06kk	CDS	−	501	167		Uracil DNA glycosylase superfamily protein			L	08YY9	COG3663	0.24					-3.15376	-2.94494						1000+	1000+
SBF1_610029	06kk	CDS	−	2175	725	topB	DNA topoisomerase 3	EC 5.99.1.2		L	08IYH	COG0550	*** 0.51			-0.27048	0.576849	0.844425	0.264012	19			1000+	1000+	1000+	1000+
SBF1_620004	06sl	CDS	−	1257	419		DNA methylase N-4/N-6 domain protein			KL	07RMW	COG0863	* 0.28						-3.2174							1000+
SBF1_660013	07c9	CDS	−	513	171		conserved protein of unknown function			L		118TH	* 0.26					-3.6554	-1.75373						1000+	1000+
SBF1_660028	07c9	CDS	+	540	180		Site-specific recombinase, DNA invertase Pin (fragment)			L	08KSJ	12781	* 0.32			-2.14808			-1.30943				1000+			1000+
SBF1_700025	07kl	CDS	−	1620	540		Methylated-DNA---cysteine methyltransferase domain protein (modular protein)	EC 2.1.1.63		EL	05K85	COG0350	*** 0.56			-1.26254	0.445679	0.057629	0.7952				1000+	1000+	1000+	1000+
SBF1_710002	07rm	CDS	+²	793	266		RNA-directed DNA polymerase (Reverse transcriptase) (fragment)			L	05EKQ	COG3344	*** 0.45			0.0790068	-1.7341	-0.532945	-0.651851				814	1000+	1000+	1000+
SBF1_720001	07rn	CDS	−²	1248	416		RNA-directed DNA polymerase (Reverse transcriptase)			L	05EKQ	COG3344	*** 0.49		1.19434	-0.092383	-3.74628	-1.01521	-1.47992			426	1000+	1000+	1000+	1000+
SBF1_740003	07yc	CDS	+	552	184	rnmV	Ribonuclease M5	EC 3.1.26.8		L	05HVR	COG1658	* 0.26		0.305158	-2.14808			-4.43064			480	1000+			1000+
SBF1_740022	07yc	CDS	+	3576	1192	mfd	Transcription-repair-coupling factor	EC 3.6.4.-		KL	08JA2	COG1197	*** 0.54			-0.687596	-1.41172	-0.144582	-1.69283				1000+	1000+	1000+	1000+
SBF1_740026	07yc	CDS	+	276	92	hupA	HU, DNA-binding transcriptional regulator, alpha subunit			L	05K70	COG0776	*** 0.55		-1.54931	-3.08824	1.39915	0.822773	1.05718		140		1000+	158	186	189
SBF1_780012	08k3	CDS	−	1155	385	dinB	DNA polymerase IV	EC 2.7.7.7		L	05CQ3	COG0389	** 0.36		0.305158			-1.84114	-1.34662			595			1000+	1000+
SBF1_790002	08o2	CDS	−	573	191		conserved protein of unknown function			L	08C33	11JWU	** 0.33					-3.6554	-3.36606						1000+	1000+
SBF1_790004	08o2	CDS	+²	859	288		transposase (fragment)			L	05D13	COG4644	0.20						-4.43064							1000+
SBF1_800023	08u5	CDS	−	2091	697	topA	DNA topoisomerase 1	EC 5.99.1.2		L	05C73	COG4465	*** 0.58		1.51383	-0.10612	-0.147589	1.34004	1.23586			474	1000+	1000+	1000+	1000+
SBF1_800024	08u5	CDS	−	1119	373	dprA	DNA protecting protein DprA			LU	05C79	COG0758	0.16				-3.74628							1000+
SBF1_800026	08u5	CDS	−	897	299		conserved protein of unknown function			L	05E9C	COG0648	*** 0.52				-0.925758	0.695113	0.523455					1000+	717	853
SBF1_800032	08u5	CDS	−	354	118		conserved protein of unknown function			L	080R2	COG0792	0.17		0.826258							274
SBF1_800044	08u5	CDS	−	765	255	rnhB	Ribonuclease HII	EC 3.1.26.4		L	08UH2	COG0164	*** 0.72	general	0.305158	3.46982	0.636101	2.83298	3.17111			540	123	871	222	211
SBF1_800077	08u5	CDS	−	558	186	ylbH	putative rRNA methyltransferase YlbH	EC 2.1.1.-		L	06H78	COG0742	*** 0.43					-2.54259	-1.04094						1000+	1000+
SBF1_800082	08u5	CDS	−	2496	832	recG	ATP-dependent DNA helicase RecG	EC 3.6.1.-		KL	05CB5	COG1200	*** 0.45		0.826258	0.666564	-1.7341	-0.794296	-2.14515			604	927	1000+	1000+	1000+
SBF1_830005	0977	CDS	+	1248	416		putative Integrase family protein			L	067CV	0XRKW		no detected expression
SBF1_880019	09z4	CDS	−	1710	570		Type III restriction enzyme, res subunit			L	05PTN	COG4098	0.21					-3.15376							1000+
SBF1_920008	0abx	CDS	+	1605	535		conserved protein of unknown function			L	05TDX	11TNS	** 0.33					-1.39591	-4.39012						1000+	1000+
SBF1_930007	0adb	CDS	−¹	2622	874		UvrD/REP helicase family protein (modular protein)			L	05ENA	COG0210	*** 0.42			-2.14808		-3.6554	-0.743317				1000+		1000+	1000+
SBF1_940001	0ae0	CDS	−²	1062	354		conserved protein of unknown function			L	05EF9	0XPK3	*** 0.49			-0.678837	-0.0281448	-0.89939	-2.87773				992	874	1000+	1000+
SBF1_940003	0ae0	CDS	−	1062	354		conserved protein of unknown function			L	05EF9	0XPK3	*** 0.43			0.0969352	-0.925758	-0.20199	-1.95232				719	1000+	1000+	1000+
SBF1_950009	0al6	CDS	+	675	225	nth	DNA glycosylase and apyrimidinic (AP) lyase (endonuclease III)	EC 4.2.99.18		L	05CSM	COG0177	** 0.36			0.0244192			-2.14705				1000+			1000+
SBF1_950012	0al6	CDS	+	348	116		GIY-YIG catalytic domain protein			L	082IR	COG2827	** 0.38			-2.14808		-1.99045	-2.44204				1000+		1000+	1000+
SBF1_950033	0al6	CDS	−	1773	591	uvrC	UvrABC system protein C			L	05CII	COG0322	*** 0.55			-1.22692	0.628516	-0.552778	-0.0350799				1000+	898	1000+	1000+
SBF1_950049	0al6	CDS	+	2796	932		Exonuclease family protein			KL	05DVT	COG1199	** 0.38		0.826258			-3.15376	-0.94999			621			1000+	1000+
SBF1_990011	0atn	CDS	+	1446	482	dbpA	ATP-dependent RNA helicase DbpA	EC 3.6.4.13		JKL	05C1J	COG0513	** 0.39					-3.6554	-2.02812						1000+	1000+
SBF1_990013	0atn	CDS	+	624	208		putative 3-methyladenine DNA glycosylase	EC 3.2.2.-		L	08VX5	COG2094	** 0.40				0.0749155	-1.42764	-0.517639					1000+	1000+	1000+
SBF1_1010022	0b5t	CDS	−	822	274	mutM	Formamidopyrimidine-DNA glycosylase	EC 3.2.2.23, EC 4.2.99.18		L	05ERD	COG0266	** 0.38		0.305158			-1.24573	-0.595744			556			1000+	1000+
SBF1_1010023	0b5t	CDS	−	2631	877	polA	DNA polymerase I	EC 2.7.7.7		L	05C2M	COG0749	*** 0.65			0.936958	-2.73629	2.03566	1.17403				1000+	1000+	821	1000+
SBF1_1020005	0b7w	CDS	−	684	228		conserved protein of unknown function			L	05W5Q	COG2003	*** 0.57			-2.14808	0.58969	0.733998	1.73673				1000+	1000+	681	382
SBF1_1030003	0bfy	CDS	−	780	260	yabD	Uncharacterized deoxyribonuclease YabD	EC 3.1.21.-		L	05F8V	COG0084	*** 0.55			0.560336	1.25149	-0.0400889	-0.0156035				1000+	414	963	971
SBF1_1030009	0bfy	CDS	−	879	293		DNA-directed DNA polymerase	EC 2.7.7.7		L	08HGN	COG2812	*** 0.59		0.305158	-0.190713	2.1015	0.727569	0.914842			561	938	519	719	680
SBF1_1110023	0cqv	CDS	+	411	137	ssbA_1	single-stranded DNA-binding protein		ssb	L	08UUM	COG0629	*** 0.76	general	1.68911	2.15435	1.65219	3.70764	2.78774		183	101	126	256	63	115
SBF1_1130004	0d6k	CDS	−	786	262	recO	DNA repair protein RecO			L	08SAY	COG1381	* 0.26					-3.36469	-3.01496						1000+	1000+
SBF1_1180001	0def	CDS	+¹	114	38	dnaA	fragment of Chromosomal replication initiator protein dnaA (part 1)			L	05CI4	COG0593	0.25			-2.14808			-4.39012				1000+			1000+
SBF1_1180002	0def	CDS	+	477	159	dnaA	fragment of Chromosomal replication initiator protein dnaA (part 2)			L	05CI4	COG0593	* 0.31					-1.42085	-4.43064						1000+	1000+
SBF1_1180003	0def	CDS	+	1104	368	dnaN	putative DNA polymerase III, beta subunit	EC 2.7.7.7		L	05CZ8	COG0592	*** 0.56			-1.63288		-0.380675	-1.476				1000+		1000+	1000+
SBF1_1180004	0def	CDS	+	276	92		DNA replication and repair protein RecF (fragment)			L	05C3X	COG1195	* 0.31					-2.75046	-3.35692						1000+	1000+
SBF1_1180005	0def	CDS	+	531	177	recF	fragment of gap repair protein (part 1)		uvrF	L	05C3X	COG1195	** 0.34			-2.14808		-3.6554	-3.60275				1000+		1000+	1000+
SBF1_1180006	0def	CDS	+	159	53	recF	fragment of gap repair protein (part 2)		uvrF	L	05C3X	COG1195	** 0.38			-2.14808		-2.81688	-2.39732				1000+		1000+	1000+
SBF1_1200024	0dgx	CDS	+	969	323		Bacterial dnaA family protein			L	06TSF	COG0593		no detected expression
SBF1_1200029	0dgx	CDS	+	753	251	exoA	Exodeoxyribonuclease	EC 3.1.11.2		L	05CGK	COG0708	0.20						-4.43064							1000+
SBF1_1210030	0ds2	CDS	+	1164	388		conserved protein of unknown function			L	07WQR	COG0420	*** 0.45			-0.861763	-3.74628	-2.75046	-3.2174				1000+	1000+	1000+	1000+
SBF1_1210031	0ds2	CDS	+²	1967	657		conserved protein of unknown function			L	06Z9V	0XT3U	* 0.32			0.193477	-1.14837		-4.43064				983	1000+		1000+
SBF1_1280001	0fs5	CDS	−²	647	217		holliday junction helicase, subunit B (fragment)			L	05CKJ	COG2255	** 0.35					-2.54259	-3.36606						1000+	1000+
SBF1_1280006	0fs5	CDS	−	600	200	ruvA	Holliday junction ATP-dependent DNA helicase RuvA	EC 3.6.4.12		L	05KA4	COG0632	*** 0.53			0.71604		-0.486487	-0.818105				354		1000+	1000+
SBF1_1280007	0fs5	CDS	−	498	166	ruvC	component of RuvABC resolvasome, endonuclease	EC 3.1.22.4		L	05NHU	COG0817	*** 0.55			0.500396		-0.116021	-0.834987				483		801	1000+
SBF1_1300010	0g4g	CDS	+	411	137		conserved protein of unknown function			L	05D13	COG4644	0.23			-2.14808		-3.6554					1000+		1000+
SBF1_1330017	0gig	CDS	+	207	69		conserved protein of unknown function			L	05E9C	11EVF	** 0.33					-1.56545	-2.94494						740	1000+
SBF1_1350003	0gk5	CDS	−	744	248		DNA replication protein			L	05F5W	COG1484	* 0.32					-1.69934	-3.79441						1000+	1000+
SBF1_1350004	0gk5	CDS	−	1539	513		Integrase, catalytic region			L	07WBJ	COG4584	* 0.30			0.525485			-3.28543				748			1000+
SBF1_1390007	0gs4	CDS	+	663	221		Competence ComEA helix-hairpin-helix repeat region domain protein			L	05KQC	COG1555	** 0.32			-2.56473		-2.24106	-4.43064				1000+		1000+	1000+
SBF1_1410004	0h15	CDS	−	2364	788	mutS	Endonuclease MutS2	EC 3.1.-.-		L	05C98	COG1193	*** 0.69			0.491334	1.23433	0.803455	0.683607				1000+	913	1000+	1000+
SBF1_1420006	0h4w	CDS	−	1308	436	dinB	DNA polymerase IV	EC 2.7.7.7		L	05CQ3	COG0389	* 0.25			-2.14808			-3.79441				1000+			1000+
SBF1_1430002	0hah	CDS	+	519	173		transposase			L	08ZF5	121D6	* 0.28			-1.49971	0.355142						974	963
SBF1_1430003	0hah	CDS	−	954	318	insK	transposase			L	05DQ6	0ZX98	*** 0.55			-0.0715887	-1.7341	-0.469722	-1.4461				907	1000+	1000+	1000+
SBF1_1460001	0hpv	CDS	+¹	1656	552		transposase			L	05GRC	0XS5E	* 0.26				-1.7341		-3.35692					1000+		1000+
SBF1_1470008	0hy7	CDS	+	2964	988		Superfamily II helicase and inactivated derivatives-like protein			L	05CIV	COG5519		no detected expression
SBF1_1530004	0ji0	CDS	+	1812	604		MutS domain V family protein			L	05F1Q	COG0249	** 0.38			-2.14808	-1.14837	-1.35515	-3.23601				1000+	1000+	1000+	1000+
SBF1_1540001	0ji1	CDS	−²	789	264		RNA-directed DNA polymerase (Reverse transcriptase) (fragment)			L	05EKQ	COG3344	* 0.31					0.316715	-1.72306						1000+	1000+
SBF1_1540007	0ji1	CDS	+	1734	578		transposase			L	05DC2	COG5659	*** 0.64		0.305158	-1.35989	0.742734	-0.261224	0.908874			639	1000+	1000+	1000+	1000+
SBF1_1550005	0jsg	CDS	−¹	1353	451		Integrase catalytic region			L	05DU7	0XTHD	** 0.33				-0.410781		-1.80655					1000+		1000+
SBF1_1590012	0k6n	CDS	−	594	198		Site-specific recombinase, DNA invertase Pin			L	08C33	11JWU	* 0.30				-0.732945	-2.54259	-4.39012					1000+	1000+	1000+
SBF1_1610016	0kas	CDS	−¹	966	322		Serine/threonine protein kinase			KLRT	07SGC	COG2815	** 0.37			-1.7759	-3.74628	-3.15376	-1.0342				1000+	1000+	1000+	1000+
SBF1_1620010	0kl3	CDS	−	633	211		conserved protein of unknown function			LR	08Z2I	COG3341	** 0.40			-1.63288	-3.74628	-3.15376	-2.44594				1000+	1000+	1000+	1000+
SBF1_1630002	0kt0	CDS	+	2058	686		DNA polymerase	EC 2.7.7.7		L	05GT6	0XRUF		no detected expression
SBF1_1630006	0kt0	CDS	+	1404	468		SWI/SNF chromatin-remodeling complex subunit snf22 SWI/SNF complex subunit snf22 ATP-dependent helicase snf22	EC 3.6.1.-		KL	07QRM	COG0553	0.17					-3.15376							1000+
SBF1_1660010	0l51	CDS	+	2520	840		Multi-sensor signal transduction multi-kinase (fragment)			KLRT	08HWM	COG2114	*** 0.51			-1.49971	-3.74628	-1.20683	-0.167206				1000+	1000+	1000+	1000+
SBF1_1750001	0n3l	CDS	+¹	456	152		protein of unknown function			L	05D13	COG4644		no detected expression
SBF1_1750008	0n3l	CDS	+²	876	292		transposase (fragment)			L	05D13	COG4644	0.17					-3.6554							1000+
SBF1_1760003	0nmi	CDS	−	294	98		protein of unknown function			L	07W2Q	COG3666		no detected expression
SBF1_1760006	0nmi	CDS	−¹	222	74		protein of unknown function			L	08PQM	COG3344	0.17					-3.6554							1000+
SBF1_1800001	0nv5	CDS	+¹	699	233		DEAD-box ATP-dependent RNA helicase CshA (fragment)	EC 3.6.4.13		JKL	05C1J	COG0513	*** 0.56		-1.54931	-2.01535	-0.0735038	-0.181032	0.0373488		249		1000+	902	731	551
SBF1_1810001	0nx9	CDS	+¹	1194	398	ypsC	putative RNA methyltransferase YpsC	EC 2.1.1.-		L	05C4H	COG0116	*** 0.51			0.522492	-0.925758	0.143727	0.120537				897	1000+	1000+	1000+
SBF1_1870013	0p53	CDS	−	1983	661	ligA	DNA ligase	EC 6.5.1.2		L	05C77	COG0272	*** 0.73	general		2.7876	2.45525	2.96224	3.92192				537	561	439	276
SBF1_1870015	0p53	CDS	−	2271	757	pcrA	ATP-dependent DNA helicase PcrA	EC 3.6.4.12		L	05C4R	COG0210	*** 0.77	general	4.0989	2.7191	2.28964	3.04922	2.98756			242	441	570	472	480
SBF1_1930017	0pmq	CDS	−	2688	896		conserved protein of unknown function			KL	05C0D	COG0553	*** 0.52			-0.190713		0.161024	0.275326				1000+		1000+	1000+
SBF1_1940007	0pqc	CDS	+	144	48		protein of unknown function			JKL	05C1J	0XQU7		no detected expression
SBF1_1950002	0qak	CDS	+	825	275		Exonuclease family protein			L	08N36	0XQA5	*** 0.44			-0.516727		-3.36469	-3.28543				796		1000+	1000+
SBF1_1980008	0qj7	CDS	+	150	50		protein of unknown function			L	08IYS	COG4973		no detected expression
SBF1_2000002	0qmo	CDS	−	1710	570	ercc	putative DNA HELICASE ERCC3	EC 3.6.1.-		KL	07QIR	COG1061	*** 0.42					-0.75017	-0.245742						1000+	1000+
SBF1_2000005	0qmo	CDS	−	3117	1039		putative helicase			KL	07S9M	COG3886	0.17		0.826258							629
SBF1_2000006	0qmo	CDS	−¹	2748	916		DNA helicase			L	07NHW	COG1112	0.18			-2.14808							1000+
SBF1_2040001	0r6n	CDS	−²¹	1209	403		transposase			L	05D5G	COG3328	*** 0.57			-0.0188924	0.437635	-2.07251	-2.02833				1000+	1000+	1000+	1000+
SBF1_2050012	0ra0	CDS	−	945	315		Phage integrase family protein			L	08ICN	COG4973	** 0.33					-2.81688	-2.64502						1000+	1000+
SBF1_2060002	0rc0	CDS	+	945	315		Serine/threonine protein kinase			KLRT	07SGC	COG2815	*** 0.51			-1.7759		-0.664339	-0.53075				1000+		1000+	1000+
SBF1_2070001	0rek	CDS	+¹	2358	786	topB	DNA topoisomerase III	EC 5.99.1.2		L	08IYH	COG0550	*** 0.47	formate	4.79129	-1.49971	-2.73629	-1.69934	-0.817763			246	1000+	1000+	1000+	1000+
SBF1_2070002	0rek	CDS	+	1176	392		DEAD/DEAH box helicase family protein			JKL	05FDU	COG0513	** 0.34					-1.84114	-2.44594						1000+	1000+
SBF1_2080006	0rft	CDS	−	918	306		conserved protein of unknown function			L	07WW8	COG3649		no detected expression
SBF1_2120001	0rpk	CDS	+¹	462	154		transposase (fragment)			L	05D7V	0XQJV	0.23					-3.15376							1000+
SBF1_2130006	0rpu	CDS	+	273	91		conserved protein of unknown function			L	06AVZ	0ZJ3J	0.20						-4.43064							1000+
SBF1_2160004	0s5i	CDS	+	435	145		transposase			L	08VHB	11THY	** 0.39				0.174496	-1.74009	-2.18625					937	1000+	1000+
SBF1_2200002	0tb0	CDS	−	783	261		Site-specific DNA recombinase (fragment)			L	07J0E	COG1961		no detected expression
SBF1_2200003	0tb0	CDS	−	201	67		protein of unknown function			L	07QMJ	COG1961		no detected expression
SBF1_2240010	0uiy	CDS	+	432	144		transposase			L	05G7N	11THY	0.17					-3.6554							1000+
SBF1_2270001	0vix	CDS	+¹	288	96		transposase (fragment)			L	05G0Z	129QK	* 0.26			-2.14808	-0.410781						1000+	931
SBF1_2280005	0vqh	CDS	+²	1746	582		transposase			L	05GRC	0XS5E	*** 0.72		-1.54931	-0.0126797	-0.478607	0.189514	-0.215245		388		875	1000+	1000+	1000+
SBF1_2320002	0wrc	CDS	−	333	111		Toprim domain protein			L	0619X	COG1658	0.20						-4.39012							1000+
SBF1_2330001	0wtd	CDS	−²	483	161		DNA repair protein RadC			L	0901W	COG2003		no detected expression
SBF1_2330003	0wtd	CDS	−	1248	416		DNA methylase N-4/N-6 domain protein			KL	07RMW	COG0863	0.11					-3.6554							1000+
SBF1_2330010	0wtd	CDS	−	1365	455		SWI/SNF chromatin-remodeling complex subunit snf22 SWI/SNF complex subunit snf22 ATP-dependent helicase snf22	EC 3.6.1.-		KL	07QRM	COG0553	0.23			-2.14808		-3.6554					1000+		1000+
SBF1_2330014	0wtd	CDS	−	2058	686		DNA polymerase	EC 2.7.7.7		L	05GT6	0XRUF		no detected expression
SBF1_2350014	0wyn	CDS	−¹	561	187		RNA-directed DNA polymerase (Reverse transcriptase) (fragment)			L	07EGG	0ZHQD		no detected expression
SBF1_2370013	0xa1	CDS	−	1236	412		transposase			L	08T36	COG3385	*** 0.58			0.428535	-0.925758	0.482742	1.61293				734	1000+	1000+	600
SBF1_2420006	0xxs	CDS	+	2172	724		conserved protein of unknown function			L	05C7H	COG0507	*** 0.41				-3.74628	-2.54259	-2.81314					1000+	1000+	1000+
SBF1_2420013	0xxs	CDS	+	603	201		conserved protein of unknown function			L	05P53	11W6J	0.16				-0.925758							1000+
SBF1_2430002	0xz2	CDS	+	168	56		protein of unknown function			L	06NMU	0YE6M		no detected expression
SBF1_2430003	0xz2	CDS	+	1206	402		conserved protein of unknown function			L	08XSM	11FJV		no detected expression
SBF1_2430005	0xz2	CDS	+	594	198		conserved protein of unknown function			L	08S48	11IG2		no detected expression
SBF1_2430006	0xz2	CDS	+	765	255		conserved protein of unknown function			L	08VMQ	0XT4G		no detected expression
SBF1_2430007	0xz2	CDS	+	219	73		conserved protein of unknown function			L	08VMQ	0XT4G	0.19						-2.18176							1000+
SBF1_2480010	0yt0	CDS	+²	744	249		DNA/RNA helicase, superfamily I (fragment)			L	05C4R	COG0210	** 0.33				0.687753		-1.75628					535		1000+
SBF1_2490001	0z19	CDS	−²¹	1201	402		ATP-dependent helicase/nuclease subunit A (fragment)	EC 3.1.-.-, EC 3.6.4.12		L	07R2I	COG1074	0.03
SBF1_2500001	0z83	CDS	−²	711	237		putative Integrase/recombinase XerD			L	08T3V	COG4974		no detected expression
SBF1_2500002	0z83	CDS	−	2958	986		transposase			L	05D13	COG4644	0.22			-2.14808	-0.925758						1000+	1000+
SBF1_2530001	0zs9	CDS	+¹	762	254		transposase (fragment)			L	07T6M	COG3547	*** 0.61		0.826258	0.234723	0.267645	0.498928	0.875362			415	663	1000+	765	602
SBF1_2530005	0zs9	CDS	−	2340	780		DinG family ATP-dependent helicase			KL	07QX6	COG1199	* 0.28						-2.58959							1000+
SBF1_2550013	0zz4	CDS	+	387	129		ADP-ribose pyrophosphatase (fragment)			LR	05M6F	11G9J		no detected expression
SBF1_2550015	0zz4	CDS	+	2442	814	ligD	DNA ligase D			L	05DQE	COG3285	*** 0.53			-1.35989		-2.24106	-0.300206				1000+		1000+	1000+
SBF1_2590003	10e1	CDS	−	3612	1204	addB	ATP-dependent helicase/deoxyribonuclease subunit B	EC 3.1.-.-, EC 3.6.4.12		L	05C5N	COG3857	*** 0.44			-0.703321		-3.15376	-0.998005				1000+		1000+	1000+
SBF1_2590017	10e1	CDS	−	1890	630	mutL	DNA mismatch repair protein MutL			L	05DC6	COG0323	** 0.37					-2.27946	-2.53599						1000+	1000+
SBF1_2590020	10e1	CDS	−	2556	852	mutS	DNA mismatch repair protein MutS			L	05D86	COG0249	*** 0.63			-0.687596	1.02947	0.831562	-0.242243				1000+	952	1000+	1000+
SBF1_2620009	11nu	CDS	+	1776	592		Reverse transcriptase family protein			L	08PQM	COG3344	*** 0.52			-2.14808	0.0749155	0.219412	0.127669				1000+	1000+	1000+	1000+
SBF1_2620013	11nu	CDS	−¹	1308	436		conserved protein of unknown function			L	05EKQ	COG3344	** 0.39				-2.14989	-0.950568	-2.70239					1000+	1000+	1000+
SBF1_2640007	11wf	CDS	−	2250	750	helX	putative helicase			L	08HWZ	COG4581	*** 0.52		0.826258	0.0137376		1.05145	1.28196			590	1000+		1000+	1000+
SBF1_2660017	12m0	CDS	+²	974	326		putative serine/threonine-protein kinase Sps1 (fragment)	EC 2.7.11.1		KLRT	05D9P	COG2815	*** 0.63			1.77282	-0.147589	-0.145335	1.07575				482	1000+	1000+	679
SBF1_2780002	14mg	CDS	−¹	1368	456		transposase			L	06F9V	COG3547	*** 0.45			1.76878	1.31234	-0.107164	-0.0871659				613	1000+	1000+	1000+
SBF1_2790004	14x9	CDS	−	1290	430		Site-specific recombinase, DNA invertase Pin (fragment)			L	08KSJ	COG1961	*** 0.55			-1.7759	1.27353	-0.0662222	-1.29401				1000+	638	1000+	1000+
SBF1_2790005	14x9	CDS	−¹	1587	529		Site-specific recombinase, DNA invertase Pin			L	08KSJ	COG1961	* 0.31						-2.81314							1000+
SBF1_2820008	1597	CDS	+	639	213		protein of unknown function			L	05VTR	0ZVXC	0.22			-2.14808	-0.562889						1000+	1000+
SBF1_2840005	15ci	CDS	+	927	309		Site-specific recombinase XerD			L	05C13	COG4974	0.21			0.193477							611
SBF1_2850001	15g2	CDS	+¹	231	77		protein of unknown function			L	07T2H	124VS	0.22					-3.6554							1000+
SBF1_3060002	1abg	CDS	−	978	326		Serine/threonine protein kinase			KLRT	07SGC	COG2815	*** 0.54			-2.14808		0.172072	-0.161297				1000+		1000+	1000+
SBF1_3090003	1atv	CDS	+	1593	531		Site-specific recombinase, DNA invertase Pin			L	08KSJ	COG1961		no detected expression
SBF1_3090004	1atv	CDS	+	1419	473		Site-specific recombinase, DNA invertase Pin			L	08KSJ	COG1961	0.21						-3.01496							1000+
SBF1_3130001	1bzg	CDS	+¹	762	254		Site-specific recombinase, DNA invertase Pin (fragment)			L	08KSJ	COG1961	0.15			-2.14808							1000+
SBF1_3130002	1bzg	CDS	+	864	288		Site-specific recombinase, DNA invertase Pin (fragment)			L	08KSJ	12781	0.11
SBF1_3130003	1bzg	CDS	+²	972	325		Site-specific recombinase, DNA invertase Pin (fragment)			L	07QMJ	COG1961		no detected expression
SBF1_3200003	1dn0	CDS	+²	151	52		Single-stranded DNA-binding protein 3 (fragment)			L	08UUM	COG0629	0.21		-1.54931	-4.34752	-6.1366	-1.3962	-6.33989		73				518
SBF1_3280001	1f02	CDS	−²¹	1343	449		ATP-dependent DNA helicase PcrA (fragment)	EC 3.6.4.12		L	05C4R	COG0210	*** 0.46			-2.14808		-1.17817	-1.48461				1000+		1000+	1000+
SBF1_3370001	1hm4	CDS	+¹	1359	453		Retron-type RNA-directed DNA polymerase			L	05EKQ	COG3344	*** 0.47			0.0680405		-0.794296	-1.98994				914		1000+	1000+
SBF1_3380008	1hti	CDS	+	354	118		transposase			L	05SUC	11UQ5	0.10					-3.15376							1000+
SBF1_3380009	1hti	CDS	+	1617	539		transposase			L	05E5H	COG3436	*** 0.66			-0.687596	0.889173	3.01537	1.82967				1000+	865	364	663
SBF1_3500001	1jz5	CDS	+¹	960	320		Site-specific recombinase XerD			L	07UA8	0XS3W	*** 0.40				1.22212	-3.15376	-3.2174					976	1000+	1000+
SBF1_3540003	1k8g	CDS	−¹	189	63		protein of unknown function			L	070DD	0YWE9	0.25				-0.834928	-3.6554						424	1000+
SBF1_3560001	1kns	CDS	−²	1197	399		transposase			L	08NK6	0XPUE	0.17					-0.103974							1000+
SBF1_3660004	1mdh	CDS	+	1524	508		Nucleotidyltransferase/DNA polymerase involved in DNA repair			L	07QK1	COG0389	* 0.30			-0.678837			-1.58125				1000+			1000+
SBF1_3760001	1np2	CDS	+¹	273	91	ssbA_2b	single-stranded DNA-binding protein (fragment)			L	08UUM	COG0629	0.15	mixed	-1.89105	-5.45336	-8.25891	-2.87718	-8.6057		11	175	1000+		575
SBF1_3810001	1og0	CDS	−²	809	271		transposase (fragment)			L	08S9T	11JVN	*** 0.45			-2.14808	-0.562889	-0.356555	-3.28543				1000+	1000+	1000+	1000+
SBF1_3810010	1og0	CDS	+	858	286		Site-specific recombinase XerD			L	08TNF	COG4974		no detected expression
SBF1_3840002	1p0c	CDS	+	1359	453		Integrase, catalytic region			L	05DU7	0XTHD	0.16
SBF1_3840005	1p0c	CDS	+	1398	466		conserved protein of unknown function			L	07S2A	0XQMH	0.17					-3.6554							1000+
SBF1_3930008	1pp5	CDS	−	180	60		Single-stranded DNA-binding protein (fragment)			L	08UUM	COG0629		no detected expression
SBF1_3930009	1pp5	CDS	−	108	36		Single-stranded DNA-binding protein (fragment)			L	0673I			no detected expression
SBF1_3940001	1pri	CDS	−²	387	129		Retron-type RNA-directed DNA polymerase (fragment)			L	05EKQ	COG3344	0.14			1.35313							635
SBF1_3960002	1pww	CDS	+	1245	415	mutY	A/G-specific adenine glycosylase	EC 3.2.2.-		L	05CEN	COG1194	0.14						-4.43064							1000+
SBF1_4030002	1r5h	CDS	+	324	108		transposase (fragment)			L	08497	121PX	*** 0.48		1.19434			0.24879	0.251453			199			481	436
SBF1_4030003	1r5h	CDS	+²	900	300		transposase (fragment)			L	07T2H	0XP6T	*** 0.57		1.19434		-2.73629	1.24877	1.19729			374		1000+	641	569
SBF1_4050002	1rj8	CDS	−	573	191	nudF	ADP-ribose pyrophosphatase	EC 3.6.1.13		LR	08YZ4	11J66	0.23					-2.75046							1000+
SBF1_4090001	1sdq	CDS	−²	1269	423		transposase			L	06F9V	COG3547	0.19					-3.6554							1000+
SBF1_4180002	1us6	CDS	+	3246	1082		Helicase conserved C-terminal domain protein			KL	05C0D	COG0553	*** 0.57				-2.14989	0.154833	0.104535					1000+	1000+	1000+
SBF1_4200006	1v6f	CDS	+	1290	430		Site-specific recombinase, DNA invertase Pin (fragment)			L	07QMJ	COG1961	0.22					-3.6554	-4.39012						1000+	1000+
SBF1_4270001	1wp3	CDS	−²¹	1236	412		transposase			L	08T36	COG3385	* 0.31					-1.42085	-3.15255						1000+	1000+
SBF1_4300002	1wyh	CDS	−¹	1464	488		transposase			L	05MKN	COG3666	0.17
SBF1_4310001	1xdh	CDS	+¹	483	161		putative 3-methyladenine DNA glycosylase	EC 3.2.2.-		L	08VX5	COG2094	* 0.30			-2.14808		-2.27946	-3.79441				1000+		1000+	1000+
SBF1_4320014	1xim	CDS	−	291	97	cas	CRISPR-associated endonuclease Cas2	EC 3.1.-.-		L	05KCF	0XUBY	* 0.26					-2.54259	-4.39012						1000+	1000+
SBF1_4320015	1xim	CDS	−	696	232		CRISPR-associated endonuclease Cas1 1 (fragment)	EC 3.1.-.-		L	05DYN	COG1518	** 0.39				-0.135001		-1.9902					736		1000+
SBF1_4320016	1xim	CDS	−	282	94		CRISPR-associated endonuclease Cas1 1 (fragment)	EC 3.1.-.-		L	05DYN	COG1518	0.24						-2.79212							1000+
SBF1_4320017	1xim	CDS	−	672	224		CRISPR-associated protein Cas4			L	08VSY	COG1468	*** 0.41			-2.14808	-3.74628	-2.41184	-2.79212				1000+	1000+	1000+	1000+
SBF1_4320018	1xim	CDS	−	861	287		CRISPR-associated protein, Csd2 family			L	07WW8	COG3649	*** 0.46				-3.74628	-1.50496	-0.754711					1000+	1000+	1000+
SBF1_4380004	1zbd	CDS	−¹	942	314		Site-specific recombinase XerD			L	08V12	COG4973		no detected expression
SBF1_4410001	2058	CDS	−²	387	130		protein of unknown function			L	05VTR	0XRH6	* 0.31			-1.7759		-0.370659					972		710
SBF1_4410002	2058	CDS	−	495	165		protein of unknown function			L	05VTR	0ZYIA	0.22					-1.99045							1000+
SBF1_4480004	21c1	CDS	+	447	149		conserved protein of unknown function			L	069YH	0XZA9	* 0.26			-1.7759		-3.6554					1000+		1000+
SBF1_4480005	21c1	CDS	+	888	296		Integrase catalytic region			L	05DQ6	0ZX98	** 0.39			-1.49971		-3.6554	-3.69545				1000+		1000+	1000+
SBF1_4510002	229d	CDS	+	1281	427		Integrase catalytic region			L	05DU7	0XTHD		no detected expression
SBF1_4520002	22km	CDS	+	1110	370		conserved protein of unknown function			L	05DMH	11H7A	*** 0.59			-0.626269	-1.41172	2.87641	0.976545				1000+	1000+	379	770
SBF1_4530001	22wp	CDS	+¹	561	187		Reverse transcriptase (fragment)			L	07EGG	0ZHQD	*** 0.45		-1.54931	-4.34752	0.537377	-3.45605	-1.9344		229			377	1000+	1000+
SBF1_4610001	24my	CDS	−²	978	326		Helix-turn-helix, Fis-type protein			L	07BK7	0XTHD	-0.08				-3.74628							1000+
SBF1_4610002	24my	CDS	−¹	357	119		transposase			L	090HS	129Z7	-0.21
SBF1_4690002	26lt	CDS	+	237	79		conserved protein of unknown function			L	07706	0Z455	* 0.31					-1.91198	-2.70239						1000+	1000+
SBF1_4750006	289w	CDS	+²	378	127		protein of unknown function			L	05FEG	COG1315		no detected expression
SBF1_4760001	28es	CDS	−²¹	1127	377		Signal transduction histidine kinase (fragment)			LT	08P9X	COG4564	** 0.33					-2.81688	-2.10507						1000+	1000+
SBF1_4780003	28j9	CDS	+	1392	464		transposase			L	05DU7	0XQED	*** 0.51			-2.14808	-1.41172	-1.69934	-1.33194				1000+	1000+	1000+	1000+
SBF1_4790001	28ok	CDS	+¹	1773	591		Retron-type reverse transcriptase			L	07V2F	COG3344	*** 0.61			0.808958	0.267645	0.694721	0.873954				780	1000+	1000+	1000+
SBF1_4830001	28tx	CDS	+¹	1071	357		putative Tyrosine recombinase XerC			L	08IYT	COG4973	0.19						-2.18176							1000+
SBF1_4870002	2a6t	CDS	−	1068	356		transposase			L	07W2Q	COG3666	*** 0.44		2.07396			-1.69934	-2.58959			275			1000+	1000+
SBF1_4870003	2a6t	CDS	+²	276	92	hup	DNA-binding protein HU			L	05K70	COG0776	*** 0.51			-2.14808	-1.23221	-0.814948	0.00669481				1000+	719	626	474
SBF1_4880002	2adi	CDS	+	2235	745		DNA/RNA helicase, superfamily I			LR	05EEM	COG3973	* 0.32				-1.14837	-3.6554	-4.43064					1000+	1000+	1000+
SBF1_4910001	2bei	CDS	+¹	807	269		conserved protein of unknown function			L	05CDX	0Y46N	** 0.38		-1.54931	-0.854813	-0.396084	-2.36088	-3.90954		290		827	1000+	1000+	1000+
SBF1_4920007	2boc	CDS	−	555	185		putative TrkA domain protein			L	05W7Q	11KGK	*** 0.41					0.119985	-2.53599						687	1000+
SBF1_5000004	2dfg	CDS	−	1653	551		transposase			L	07YMU	COG3436		no detected expression
SBF1_5120005	2jq7	CDS	−¹	909	303		Superfamily I DNA and RNA helicase and helicase subunits-like protein (fragment)			L	05ENI	COG1112		no detected expression
SBF1_5150002	2kiq	CDS	−	174	58		DNA binding domain protein, excisionase family			L	07EQ3	0ZI0E		no detected expression
SBF1_5150004	2kiq	CDS	+	1470	490		protein of unknown function			L	05H4T	COG1518	0.20						-3.01496							1000+
SBF1_5160001	2kkn	CDS	−²¹	1815	605		Retron-type reverse transcriptase			L	05EKQ	COG3344	*** 0.44			-2.14808	0.864574	-1.77728	-1.89421				1000+	844	1000+	1000+
SBF1_5220008	2m03	CDS	−	654	218		protein of unknown function			L	07S1V	COG2176	** 0.36			-2.14808	-3.7991	-3.15376	-2.44594				1000+	1000+	1000+	1000+
SBF1_5220009	2m03	CDS	−¹	1797	599		DNA polymerase III PolC-type (fragment)	EC 2.7.7.7		L	07S1V	COG2176	*** 0.48		0.305158	-1.14105		0.42283	0.167477			642	1000+		1000+	1000+
SBF1_5400001	2pg2	CDS	+¹	558	186		Site-specific recombinase XerD (fragment)			L	08TNF	COG4974		no detected expression
SBF1_5420007	2q35	CDS	−	198	66		protein of unknown function			L	08FPN	10A1H		no detected expression
SBF1_5420008	2q35	CDS	−	219	73		protein of unknown function			L	05CQ3	0YVAB	0.20						-2.22843							1000+
SBF1_5420011	2q35	CDS	+	120	40		protein of unknown function			L	07XR9	11JWU	* 0.25			-0.861763		-3.15376					242		1000+
SBF1_5420012	2q35	CDS	+²	519	173		Site-specific recombinase, DNA invertase Pin (fragment)			L	07XR9	0ZG0Y	** 0.39			-0.23338	-2.14989	-3.15376	-3.60275				657	1000+	1000+	1000+
SBF1_5470001	2r6r	CDS	+¹²	2026	677		Superfamily I DNA and RNA helicase and helicase subunits-like protein (fragment)			L	05ENI	COG1112	* 0.26					-3.6554	-3.60275						1000+	1000+
SBF1_5520002	2s95	CDS	+²	918	306		Reverse transcriptase			L	05EKQ	COG3344	*** 0.57			-2.14808		1.12041	0.133171				1000+		598	1000+
SBF1_5600001	2uwt	CDS	+¹²	735	245		conserved protein of unknown function			L	08VMQ	0XT4G		no detected expression
SBF1_5620001	2v12	CDS	−²	207	69		protein of unknown function			L	05D13	COG4644		no detected expression
SBF1_5620007	2v12	CDS	+	1017	339		conserved protein of unknown function			L	07R2K	0XQ88	*** 0.53			-2.14808	-1.14837	-0.751274	1.19298				1000+	1000+	1000+	675
SBF1_5620009	2v12	CDS	−	207	69		protein of unknown function			L	05D13	COG4644	* 0.25				-3.74628		-4.39012					1000+		1000+
SBF1_5630001	2v3v	CDS	+¹	522	174		conserved protein of unknown function			L	07J33	129UZ	0.17
SBF1_5630002	2v3v	CDS	+²	528	176		transposase (fragment)			L	05KY4	113VY	0.17
SBF1_5640003	2vge	CDS	−	996	332		ATP-dependent DNA helicase RecQ (fragment)	EC 3.6.1.-		LS	08A0D	0XZ7D	*** 0.55			0.807725	1.49565	-0.987913	-2.03956				685	564	1000+	1000+
SBF1_5640004	2vge	CDS	−	1170	390		putative ATP-dependent DNA helicase RecQ (fragment)	EC 3.6.4.12		L	07QS5	COG0514	*** 0.48			-1.22692	-3.74628	-1.27089	-1.09939				1000+	1000+	1000+	1000+
SBF1_5700001	2x1t	CDS	−²	1712	572		DNA polymerase III polC-type (fragment)	EC 2.7.7.7		L	07S1V	COG2176	*** 0.56				0.174496	0.344638	0.625159					1000+	1000+	1000+
SBF1_5750002	2y14	CDS	−¹	1230	410		conserved protein of unknown function			L	05GTP	11RJC	*** 0.47					-2.75046	-1.48461						1000+	1000+
SBF1_5770001	2yd0	CDS	−²	607	204		Putative exonuclease (fragment)			L	05C2M	COG0258	* 0.30				-0.732945	-3.36469	-4.43064					1000+	1000+	1000+
SBF1_5790001	2yh8	CDS	−²	1341	447		conserved protein of unknown function			L	05EKQ	COG3344	*** 0.64		0.305158	1.68543	-0.0320516	2.03735	1.64177			613	531	1000+	583	630
SBF1_5840003	2zpt	CDS	+	237	79		DNA (Cytosine-5-)-methyltransferase (fragment)			L	07SFU	COG0270		no detected expression
SBF1_5840004	2zpt	CDS	+	750	250		DNA (Cytosine-5-)-methyltransferase (fragment)			L	07T9R	COG0270	* 0.28						-1.82234							1000+
SBF1_5910001	321z	CDS	+¹²	1443	481		transposase			L	07R2K	0XQ88	*** 0.41			-0.153612	-3.74628	-3.6554	-4.43064				1000+	1000+	1000+	1000+
SBF1_5950002	3310	CDS	−¹	885	295	xerC	Tyrosine recombinase XerC			L	07SMR	COG4973		no detected expression
SBF1_5960001	33di	CDS	−²	552	184		ATPase AAA (fragment)			L	05F5W	COG1484	0.24						-4.43064							1000+
SBF1_5960002	33di	CDS	−	1539	513		Integrase, catalytic region			L	07WBJ	COG4584	0.12		-1.54931	-4.40771	-6.27895	-4.60751	-6.3399		369				1000+
SBF1_5980001	33qd	CDS	−²	780	260		transposase (fragment)			L	05E5H	COG3436	*** 0.46					-1.13563	-1.99046						1000+	1000+
SBF1_5980005	33qd	CDS	+²	690	231		RNA-directed DNA polymerase (Reverse transcriptase) (fragment)			L	07XNY	COG3344	0.07
SBF1_6150001	3b3k	CDS	+¹	240	80		Tyrosine recombinase XerC (fragment)			L	05C13	COG4973		no detected expression
SBF1_6160003	3bh7	CDS	+	240	80		protein of unknown function			L	06DKZ	0XZWQ	0.20						-4.39012							1000+
SBF1_6190001	3bu1	CDS	+¹²	1089	363		Site-specific DNA recombinase (fragment)			L	05C6I	COG1961	0.23						-2.18176							1000+
SBF1_6240005	3czi	CDS	+	897	299		conserved protein of unknown function			JL	05G0Z	0XXR1	** 0.32					-3.6554	-1.29033						1000+	1000+
SBF1_6290002	3f1t	CDS	+	873	291		Integrase-recombinase protein			L	07SMR	COG4973		no detected expression
SBF1_6290003	3f1t	CDS	+	843	281		Integrase-recombinase protein			L	08IYT	COG4974		no detected expression
SBF1_6290004	3f1t	CDS	+²	1629	544		protein of unknown function			L	08IYT	COG4973		no detected expression
SBF1_6350003	3gtv	CDS	−¹	1929	643		protein of unknown function			LNRT	07TMV	COG2000	** 0.36			-2.14808		-3.36469	-1.05711				1000+		1000+	1000+
SBF1_6370002	3hmd	CDS	+²	1497	499		transposase			L	05UFP	COG3436	0.16		-1.54931	-4.34752	-6.1366	-0.87727	-6.33989		373				1000+
SBF1_6420002	3k6d	CDS	−¹	837	279		putative Tyrosine recombinase XerD			L	05C13	COG4974		no detected expression
SBF1_6450002	3kwa	CDS	+²	1103	369		transposase			L	08T36	COG3385	*** 0.60			-1.22692	0.174496	1.49986	0.76564				1000+	1000+	556	818
SBF1_6540001	3ria	CDS	−²¹	1674	558		transposase			L	08AW4	10J45	0.10			-1.7759		-1.42764					1000+		1000+
SBF1_6620001	3t4x	CDS	+¹	1590	530		Site-specific recombinase, DNA invertase Pin			L	08KSJ	COG1961	** 0.34					-2.00683	-3.35692						1000+	1000+
SBF1_6620002	3t4x	CDS	+²	972	325		Site-specific recombinase, DNA invertase Pin (fragment)			L	07QMJ	COG1961	* 0.25					-2.27946	-4.39012						1000+	1000+
SBF1_6690002	3u2k	CDS	+	561	187	yoeC	putative integrase/recombinase YoeC			L	08ZUI	COG4974		no detected expression
SBF1_6740003	3vtj	CDS	−	279	93		protein of unknown function			L	082KE	12781	0.20						-3.79441							1000+
SBF1_6770001	3w9s	CDS	−²¹	1383	461		conserved protein of unknown function			L	06S1I	0YKHX	0.12		-2.14007	-4.9101	-6.67817	-3.2885	-7.11069		261				1000+
SBF1_6930001	41of	CDS	−²	787	264		transposase (fragment)			L	05D7V	0XSIU		no detected expression
SBF1_6930002	41of	CDS	+	576	192		protein of unknown function			L	085GS	COG5377		no detected expression
SBF1_7020001	451x	CDS	−²	249	83		protein of unknown function			L	08WI1	0XSNF	* 0.25			-2.14808			-4.43064				1000+			1000+
SBF1_7020009	451x	CDS	+²	599	201		Tyrosine recombinase XerC (fragment)			L	05C13	COG4973	0.24						-3.15255							1000+
SBF1_7110001	46zl	CDS	+¹	942	314		conserved protein of unknown function			L	07QMH	COG2189		no detected expression
SBF1_7110002	46zl	CDS	+²	347	117		protein of unknown function			L	0833G	COG3587		no detected expression
SBF1_7230001	4c2v	CDS	−²	639	213		NUDIX hydrolase			LR	07YHQ	0XZRE	0.13
SBF1_7270007	4cjx	CDS	−	261	87		putative DNA-directed DNA polymerase	EC 2.7.7.7		L	05CQ3	COG0389	* 0.26					-3.15376	-4.39012						1000+	1000+
SBF1_7290001	4dzc	CDS	+¹²	744	248		transposase (fragment)			L	05F9F	COG2826	0.19					-0.911828							1000+
SBF1_7300001	4dzm	CDS	−²	1370	458		Resolvase, N terminal domain protein			L	05C6I	COG1961	0.24					-2.75046							1000+
SBF1_7310001	4e6n	CDS	+¹²	1269	423		Mobile element protein			L	07ZVS	11KQP	*** 0.60			-0.0288482	-0.410781	0.508483	-1.25779				1000+	1000+	1000+	1000+
SBF1_7350003	4gju	CDS	+	831	277		conserved protein of unknown function			L	07XT8	COG0338		no detected expression
SBF1_7350007	4gju	CDS	+²	1746	582		Site-specific DNA methylase			L	06FSQ	0YC41		no detected expression
SBF1_7360005	4gtz	CDS	−	1110	370		conserved protein of unknown function			L	05F1N	COG4335	** 0.35				-3.74628	-2.75046	-4.43064					1000+	1000+	1000+
SBF1_7390001	4iie	CDS	+¹	597	199		conserved protein of unknown function			L	06YJ3	0YVQ5	0.10		0.305158							503
SBF1_7390002	4iie	CDS	+²	257	87		Single-stranded DNA-binding protein (fragment)			L	08UUM	COG0629	0.15					-2.27946							1000+
SBF1_7660003	4r3j	CDS	+²	714	239		DNA (Cytosine-5-)-methyltransferase (fragment)			KL	07RMW	COG1475	0.17					-1.14198							1000+
SBF1_7710001	4ryc	CDS	−²	708	236		putative Integrase/recombinase XerD			L	08T3V	COG4974		no detected expression
SBF1_7710002	4ryc	CDS	−	582	194		transposase (fragment)			L	05D13	COG4644		no detected expression
SBF1_7730001	4son	CDS	−²¹	1257	419		transposase			L	07T6M	COG3547	** 0.32					-0.235435	-4.39012						1000+	1000+
SBF1_7780002	4tz8	CDS	+	2058	686		DNA polymerase	EC 2.7.7.7		L	05GT6	0XRUF		no detected expression
SBF1_7920003	4zfo	CDS	+	159	53		putative integrase/recombinase YoeC (fragment)			L	08ZUI	12A9W		no detected expression
SBF1_7920007	4zfo	CDS	+	120	40		protein of unknown function			L	05D13	COG4644		no detected expression
SBF1_8030001	52rp	CDS	+¹	600	200		ParB domain protein nuclease (fragment)			L	07RMW	COG0863		no detected expression
SBF1_8040002	532m	CDS	−	1296	432		transposase			L	06F9V	COG3547	0.20					-0.807355							1000+
SBF1_8080005	544m	CDS	−¹	342	114		Single-stranded DNA-binding protein			L	08UUM	COG0629	0.15					-3.6554							1000+
SBF1_8280002	5a0o	CDS	+²	138	47		transposase (fragment)			L	08VHB	0ZDXY		no detected expression
SBF1_8370001	5d15	CDS	+¹	1278	426		putative Phage integrase family protein			L	08XSM	11FJV	0.17					-3.15376							1000+
SBF1_8470001	5jax	CDS	+¹²	1497	499		transposase			L	05UFP	COG3436	0.16					-1.28031							1000+
SBF1_8490003	5jsm	CDS	+	438	146		conserved protein of unknown function			L	05PBZ	11XM2		no detected expression
SBF1_8490004	5jsm	CDS	+	1260	420		ParB-like nuclease			KL	07RMW	COG0863		no detected expression
SBF1_8520001	5kz4	CDS	−²	489	163		transposase (fragment)			L	05KY4	113VY	0.13					-3.6554							1000+
SBF1_8520002	5kz4	CDS	−	540	180		transposase			L	07J33	COG3415	0.18					-2.81688							1000+
SBF1_8590001	5qoi	CDS	+¹	759	253		Phage integrase family protein			L	07UA8	0XS3W	* 0.26					-3.36469	-2.70239						1000+	1000+
SBF1_8620002	5raj	CDS	−	558	186	tnpR	Transposon Tn21 resolvase			L	08C33	COG1961		no detected expression
SBF1_8660001	5t02	CDS	+¹²	876	292		transposase (fragment)			L	070WK	COG3385	-0.04		-1.54931	-4.40771	-6.27895	-5.48845	-6.3399		293
SBF1_8850001	5zan	CDS	−²¹	1398	466		transposase			L	07W2Q	COG3666	0.08					-1.99045							1000+
SBF1_8870002	6090	CDS	−¹	339	113		RNA-directed DNA polymerase (Reverse transcriptase) (fragment)			L	07DJP	0Y8KX	* 0.26					-2.54259	-3.01496						1000+	1000+
SBF1_8930004	620n	CDS	−¹	198	66		protein of unknown function			L	05EYH	COG0419		no detected expression
SBF1_9070003	6dgx	CDS	−	312	104		Mobile element protein (fragment)			L	07T6M	COG3547		no detected expression
SBF1_9070004	6dgx	CDS	+²	297	100		protein of unknown function			L	05C4R	COG1074		no detected expression
SBF1_9110002	6hkr	CDS	+²	664	223		Putative site-specific recombinase (fragment)			L	08KSJ	123HQ	0.17					-3.6554							1000+
SBF1_9160001	6li2	CDS	+¹²	954	318		protein of unknown function			L	07VMV	COG3886	* 0.31			-1.7759		-0.464313					1000+		1000+
SBF1_9190002	6nsd	CDS	−¹	456	152		conserved protein of unknown function			KL	05CFI	COG1061		no detected expression
SBF1_9340001	71yz	CDS	−²	661	222		transposase (fragment)			L	069YH	0XZA9		no detected expression
SBF1_9390003	78wf	CDS	+	357	119		CRISPR-associated protein Cas4 (fragment)			L	08VSY	COG1468	0.20						-3.79441							1000+
SBF1_9390004	78wf	CDS	+²	720	241		CRISPR-associated endonuclease Cas1 1 (fragment)	EC 3.1.-.-		L	05DYN	COG1518	** 0.39				-1.7341	-1.17098	-1.59869					1000+	1000+	1000+
SBF1_9420002	7aik	CDS	−¹	330	110		protein of unknown function			L	07QMJ	12781		no detected expression
SBF1_9470001	7cqc	CDS	−²¹	950	318		protein of unknown function			L	07WB4	11KAN		no detected expression
SBF1_9500002	7ehk	CDS	−¹	714	238		Site-specific recombinase, DNA invertase Pin (fragment)			L	05C6I	COG1961		no detected expression
SBF1_9540001	7h5l	CDS	−²	162	55		conserved protein of unknown function			L	05PBZ	11XM2		no detected expression
SBF1_9620001	7osl	CDS	−²	231	78		protein of unknown function			L	05C6E	COG2812		no detected expression
SBF1_9620002	7osl	CDS	−	579	193		DNA polymerase III/DNA elongation factor III, tau and gamma subunits (fragment)	EC 2.7.7.7		L	07QMP	COG2812		no detected expression
SBF1_9630001	7q4q	CDS	−²¹	988	331		Site-specific recombinase (fragment)			L	07QMJ	COG1961	* 0.25					-3.6554							1000+
COG class M: Cell wall/membrane/envelope biogenesis
SBF1_20006	005f	CDS	−	1764	588		conserved exported protein of unknown function			M	0807B	0XQB7	0.17					-3.6554							1000+
SBF1_70002	012i	CDS	+²	1129	378		Cell wall-binding protein (fragment)			M	08R49	0ZKZU	*** 0.72			1.88632	1.81864	2.92374	1.22593				619	435	272	712
SBF1_80008	01ck	CDS	+	1125	375		Polysaccharide deacetylase family protein			GM	07VMI	112BD	0.23					-2.00683							1000+
SBF1_120004	01vn	CDS	−	678	226		LysM domain protein			M	05VG8	121R2	0.21			-2.14808	-3.74628		-3.15255				1000+	1000+		1000+
SBF1_150004	02e6	CDS	−	1401	467		Dolichyl-phosphate-mannose-mannosyltransferase family protein			M	05YKE	126N4	* 0.28						-3.28543							1000+
SBF1_150005	02e6	CDS	−	807	269		Glycosyl transferase 2 family protein			M	080Y2	0ZWPR	*** 0.44			-2.14808	0.850374	-3.6554	-3.28543				1000+	643	1000+	1000+
SBF1_150036	02e6	CDS	−	1149	383	dacF	D-alanyl-D-alanine carboxypeptidase DacF	EC 3.4.16.4		M	05DZ1	COG1686	*** 0.53			-0.678837	1.85578	-1.99045	-0.0852258				1000+	672	1000+	1000+
SBF1_170012	02ki	CDS	−	195	65		LysM domain-containing protein (fragment)			M	081UP	12366		no detected expression
SBF1_190031	02r7	CDS	−	513	171		Germination-specific N-acetylmuramoyl-L-alanine amidase (fragment)	EC 3.5.1.28		M	07YT8	COG0860	0.17					-3.6554							1000+
SBF1_200001	02st	CDS	+¹	561	187		protein of unknown function			M	0807B	0XQB7	*** 0.43			1.53282		0.544634	-1.02636				335		607	1000+
SBF1_200006	02st	CDS	−	1263	421		putative Protein DltD			M	08M4D	COG3966	*** 0.47			0.167087	-3.74628	-1.2611	-1.01891				849	1000+	1000+	1000+
SBF1_200011	02st	CDS	+	1182	394		Carboxyl-terminal protease	EC 3.4.21.-		M	05CN1	COG0793	*** 0.47			-1.22692	-1.41172	0.956649	-1.66009				1000+	1000+	822	1000+
SBF1_200012	02st	CDS	+	969	323	ykcC	Uncharacterized glycosyltransferase YkcC	EC 2.4.-.-		M	05CKK	0XNQN	*** 0.56		-1.54931	-1.16576	0.483561	1.58279	-0.00294266		319		1000+	915	296	739
SBF1_200017	02st	CDS	+	1554	518		putative cell wall-binding protein			M	08R49	0ZKZU	*** 0.72	general	0.826258	2.3217	2.78776	3.60592	1.12556			543	793	398	227	924
SBF1_200025	02st	CDS	+	1113	371		Glycosyl transferase 4 family protein			M	05ESV	COG0472	*** 0.44			-1.26254		-1.20683	-1.38868				1000+		1000+	1000+
SBF1_310005	03mj	CDS	−	693	231		Nucleoside-diphosphate-sugar pyrophosphorylase family protein			JM	08GTK	COG1208	* 0.30			-2.14808	-0.732945		-4.43064				1000+	1000+		1000+
SBF1_310006	03mj	CDS	−	996	332		Short chain dehydrogenase family protein			GM	07T22	COG1088	** 0.40			-0.365482	0.174496	-3.6554	-3.01496				1000+	1000+	1000+	1000+
SBF1_310007	03mj	CDS	−	1131	377		Glycosyl transferases group 1 family protein			M	05CPK	COG0438	0.23				1.02277	-3.6554						1000+	1000+
SBF1_310009	03mj	CDS	+	1002	334		Glycosyl transferases group 1 family protein			M	07EF8	0XSMN	* 0.28			-2.14808	-1.14837		-3.79441				1000+	1000+		1000+
SBF1_310014	03mj	CDS	+	999	333		Glycosyl transferases group 1 family protein			M	08U1R	11G7W	* 0.30			-2.14808	-1.14837		-3.15255				1000+	1000+		1000+
SBF1_310038	03mj	CDS	−	2061	687		Transglycosylase			M	05BZ4	COG0744	*** 0.61			-0.279019	0.687753	-0.297873	-0.113926				1000+	933	1000+	1000+
SBF1_310040	03mj	CDS	−	231	77		protein of unknown function			M	081UP	12366	* 0.25			-2.14808	-1.41172	-3.6554					1000+	1000+	1000+
SBF1_320025	03no	CDS	+	1992	664	ispH	4-hydroxy-3-methylbut-2-enyl diphosphate reductase	EC 1.17.7.4		IJM	05CAV	COG0761	*** 0.58			0.335832	0.852803	0.0507755	0.488732				1000+	1000+	1000+	1000+
SBF1_330001	03qu	CDS	−²	1257	419		D-alanyl-D-alanine carboxypeptidase family protein			M	05DZ1	COG1686	*** 0.50			0.565879	-0.410781	-1.24573	-2.25974				1000+	1000+	1000+	1000+
SBF1_340002	03wf	CDS	+	1128	376		Glycosyl transferase			MR	089H9	0ZQQD	0.20						-4.39012							1000+
SBF1_340003	03wf	CDS	−	1563	521		conserved protein of unknown function			M	05F9M	0XS3X	* 0.26					-3.6554	-3.01496						1000+	1000+
SBF1_340004	03wf	CDS	−	951	317		Glycosyl transferases group 1 family protein			M	08J5U	0XSCX	* 0.26				-3.74628		-3.79441					1000+		1000+
SBF1_340006	03wf	CDS	−	996	332		Glycosyltransferase			M	08J5U	COG0438	0.16				-3.74628							1000+
SBF1_340007	03wf	CDS	+	1059	353		UDP-glucose/GDP-mannose dehydrogenase family, central domain protein			M	08RR4	COG0677	0.25				-0.410781		-2.79212					1000+		1000+
SBF1_340008	03wf	CDS	+	912	304		NAD dependent epimerase/dehydratase family protein			GM	07WCD	COG1088	*** 0.41				1.15597	-3.6554	-1.30943					586	1000+	1000+
SBF1_340009	03wf	CDS	+	705	235		Glycosyl transferase 2 family protein			M	07S6X	0ZVME	0.17					-3.6554							1000+
SBF1_340013	03wf	CDS	+	1281	427	ytcA	putative UDP-glucose 6-dehydrogenase YtcA	EC 1.1.1.22		M	05C6Y	COG1004	0.17			-2.14808		-3.6554	-3.79441				1000+		1000+	1000+
SBF1_340014	03wf	CDS	+	948	316	ytcB	Uncharacterized UDP-glucose epimerase YtcB	EC 4.-.-.-		GM	08IAJ	COG1088	* 0.28			-2.14808	0.0749155	-3.6554	-3.35692				1000+	1000+	1000+	1000+
SBF1_340026	03wf	CDS	+	1764	588	glmS	Glutamine--fructose-6-phosphate aminotransferase [isomerizing]	EC 2.6.1.16		M	05C46	COG0449	*** 0.58		1.19434	-2.14808	0.491544	0.78818	-0.401069			497	1000+	946	1000+	1000+
SBF1_360001	040x	CDS	−²	263	89		Capsular polysaccharide biosynthesis protein CapA (fragment)			M	05HTX	COG3944		no detected expression
SBF1_360003	040x	CDS	−	2340	780		Cell wall-binding protein			M	08RCK	0ZKZU	*** 0.51			0.111755	0.355142	-0.519787	-0.965402				1000+	1000+	1000+	1000+
SBF1_370011	0415	CDS	+	1515	505		HlyD secretion family protein			M	07UMK	0ZVKK	*** 0.45			-2.14808	-1.7341	-0.0434337	-0.619218				1000+	1000+	1000+	1000+
SBF1_390003	04ul	CDS	−¹	687	229		Cell wall-associated hydrolase, invasion-associated protein			M	05K4H	COG0791	*** 0.42			-1.26254		-0.814948	-3.36606				1000+		1000+	1000+
SBF1_430005	04yw	CDS	+	285	95		putative LysM domain-containing protein			M	081UP	12366	* 0.31				-3.74628	-1.99045	-3.79441					1000+	1000+	1000+
SBF1_450019	05eb	CDS	−	360	120		Oxidoreductase (fragment)			M	08VHC	COG3967		no detected expression
SBF1_450023	05eb	CDS	−	900	300		3-beta hydroxysteroid dehydrogenase/isomerase family protein			GM	05CWD	0XQSG	0.02
SBF1_450030	05eb	CDS	−	876	292		3-beta hydroxysteroid dehydrogenase			GM	05CWD	0XSSV	0.17					-3.6554							1000+
SBF1_470019	05nl	CDS	−	1263	421		conserved exported protein of unknown function			M	06HHI	0Y8W6	*** 0.41				-3.74628	-0.713757	-1.93028					1000+	1000+	1000+
SBF1_480006	05o3	CDS	−	948	316		Substrate binding domain of ABC-type glycine betaine transport system family protein			M	07TZE	COG1732	*** 0.56		0.826258		0.346102	-0.472217	0.370724			456		752	1000+	953
SBF1_520002	065i	CDS	−¹	1077	359		protein of unknown function			M	0807B	0XQB7	** 0.39					-3.15376	-1.03835						1000+	1000+
SBF1_530001	065j	CDS	−²	722	242		exported protein of unknown function			M	0807B	0XPU6	* 0.32			-0.861763		-3.6554	-3.60275				868		1000+	1000+
SBF1_540001	065p	CDS	−²	810	270		putative fatty acid methyltransferase (fragment)	EC 2.1.1.-		M	05CV9	COG2230	*** 0.66			0.753175	2.22565	1.47035	1.60893				1000+	320	522	443
SBF1_540002	065p	CDS	−	411	137		Cyclopropane-fatty-acyl-phospholipid synthase (fragment)	EC 2.1.1.79		M	05CV9	COG2230	*** 0.54			-0.569565	0.852803	-0.605504	-0.79173				614	735	1000+	973
SBF1_580003	068d	CDS	−	288	96		exported protein of unknown function			M	05C5C	COG0860	*** 0.74		2.64068	1.98443	1.43449	1.15475	1.87878			69	237	194	255	203
SBF1_580004	068d	CDS	+²	549	184		N-acetylmuramoyl-L-alanine amidase (fragment)	EC 3.5.1.28		M	05S5W	0ZKZU		no detected expression
SBF1_670003	07d4	CDS	+	1230	410		Peptidase S11			M	07YA8	COG1686	*** 0.63			-0.138029	-0.375858	1.28488	1.44027				1000+	1000+	841	671
SBF1_680001	07el	CDS	−²	1490	498		Leucine Rich Repeat family protein (fragment)			M	05R2Y	0ZKZU	*** 0.64			0.784915	0.727236	0.187971	0.658123				1000+	1000+	1000+	1000+
SBF1_680002	07el	CDS	−¹	258	86		Transglycosylase SLT domain protein (fragment)			M	05E4C	COG0741	*** 0.46				-3.74628	-3.36469	-1.39552					1000+	1000+	879
SBF1_700009	07kl	CDS	−	1407	469		conserved protein of unknown function			M	05DMS	0XRIX	0.19					-3.15376							1000+
SBF1_730001	07y0	CDS	+¹	1668	556		PMT family glycosyltransferase, 4-amino-4-deoxy-L-arabinose transferase			M	05EDW	0Z8IR	** 0.33			-2.14808	-3.74628	0.00327706	-2.79212				1000+	1000+	1000+	1000+
SBF1_740001	07yc	CDS	+¹	135	45		protein of unknown function			M	07YT8	COG0860		no detected expression
SBF1_740007	07yc	CDS	−	849	283		Glycosyl transferase 2 family protein			M	08T5W	11M0M	* 0.31			-2.14808	1.20844	-3.6554					1000+	452	1000+
SBF1_740011	07yc	CDS	+	2658	886	cphA	Cyanophycin synthetase	EC 6.3.2.29, EC 6.3.2.30		M	08FSH	COG0769	** 0.40			-2.14808	0.267645	-2.24106	-0.905545				1000+	1000+	1000+	1000+
SBF1_740016	07yc	CDS	+	1362	454	glmU	Bifunctional protein GlmU [Includes: UDP-N-acetylglucosamine pyrophosphorylase ; Glucosamine-1-phosphate N-acetyltransferase]	EC 2.3.1.157, EC 2.7.7.23		M	05CAJ	COG1207	*** 0.78	general	0.305158	3.23066	2.09376	2.81923	3.04976			615	312	810	369	332
SBF1_750010	07za	CDS	+	891	297		conserved exported protein of unknown function			M	06KT8	0YBPX		no detected expression
SBF1_800008	08u5	CDS	−	1071	357	rseP	RIP metalloprotease RseP	EC 3.4.24.-		M	05DZP	COG0750	*** 0.51				0.171071	0.115404	-1.71243					845	1000+	1000+
SBF1_810010	08y4	CDS	+	1170	390		D-alanyl-D-alanine carboxypeptidase family protein			M	05DZ1	COG1686	*** 0.54		-1.54931	-0.785407	-1.47311	-1.47917	-1.33503		347		900	1000+	1000+	1000+
SBF1_810021	08y4	CDS	+	954	318	dapA	4-hydroxy-tetrahydrodipicolinate synthase	EC 4.3.3.7		EM	05CDP	COG0329	*** 0.75		0.56139	1.393	1.67432	0.716518	1.22403		306	330	254	300	526	387
SBF1_860001	09d3	CDS	−²	1203	401	wbpA	UDP-N-acetyl-D-glucosamine 6-dehydrogenase	EC 1.1.1.136		M	07SIZ	COG0677	*** 0.48			-1.49971	0.437635	-0.355063	0.308846				1000+	1000+	1000+	1000+
SBF1_860002	09d3	CDS	−	1869	623	capD	Capsular polysaccharide biosynthesis protein CapD			GM	05C5E	COG1086	*** 0.54			-0.371199	0.334251	0.903561	-0.501513				1000+	1000+	1000+	1000+
SBF1_860007	09d3	CDS	−	888	296	gtaB	UTP--glucose-1-phosphate uridylyltransferase	EC 2.7.7.9		M	05C3Y	COG1210	*** 0.62			-0.10612	-3.74628	1.14616	-0.466486				1000+	1000+	637	1000+
SBF1_870003	09sq	CDS	+	729	243	rffH	glucose-1-phosphate thymidylyltransferase	EC 2.7.7.24	yifG, fcnB	M	07V9E	COG1209		no detected expression
SBF1_870004	09sq	CDS	+	546	182	rmlC	dTDP-4-deoxyrhamnose-3,5-epimerase	EC 5.1.3.13	rfbD, rfbC	M	08URP	COG1898		no detected expression
SBF1_870005	09sq	CDS	+	972	324	rffG	dTDP-glucose 4,6-dehydratase	EC 4.2.1.46	fcnA, rff	M	05C1B	COG1088	-0.13
SBF1_870007	09sq	CDS	−	1755	585		protein of unknown function			MR	07RGC	0XPRU		no detected expression
SBF1_870010	09sq	CDS	+	777	259	rfbF	Glucose-1-phosphate cytidylyltransferase	EC 2.7.7.33		JM	05EJZ	COG1208		no detected expression
SBF1_870011	09sq	CDS	+	873	291		NAD dependent epimerase/dehydratase family			GM	07GBM	11K6R		no detected expression
SBF1_870013	09sq	CDS	+	1080	360	rfbG	CDP-glucose 4,6-dehydratase	EC 4.2.1.45		GM	05FAW	COG1088		no detected expression
SBF1_870014	09sq	CDS	+	1398	466	rfbH	Lipopolysaccharide biosynthesis protein RfbH			M	07T82	COG0399	0.20						-3.79441							1000+
SBF1_870015	09sq	CDS	−	186	62		Uncharacterized glycosyltransferase HI_0653 (fragment)	EC 2.4.-.-		M	07R0E	0XSTN		no detected expression
SBF1_880001	09z4	CDS	−²	953	319		Carboxyl-terminal protease	EC 3.4.21.-		M	05CN1	COG0793	*** 0.58			-1.02221		0.923148	1.16341				1000+		701	656
SBF1_880021	09z4	CDS	−	1845	615		putative membrane protein			M	089Y8	100TQ	*** 0.45			-0.520147	-0.0320516		-0.998005				1000+	1000+		1000+
SBF1_880023	09z4	CDS	+	1128	376		Glycosyl transferases group 1 family protein			M	07TAE	10DZH	** 0.33					-2.00683	-2.70239						1000+	1000+
SBF1_880024	09z4	CDS	−	741	247		Glycosyl transferase, WecB/TagA/CpsF family protein	EC 2.4.1.-		M	08UHC	COG1922	* 0.25				0.267645		-3.79441					1000+		1000+
SBF1_880029	09z4	CDS	−	1251	417	murA_2	UDP-N-acetylglucosamine 1-carboxyvinyltransferase	EC 2.5.1.7	mrbA, murZ	M	05CDF	COG0766	*** 0.53			1.50282		-0.362474	-0.0898449				485		1000+	1000+
SBF1_880043	09z4	CDS	−	1122	374	rffE	UDP-N-acetyl glucosamine-2-epimerase	EC 5.1.3.14	nfrC, wecB, mnaA, yifF	M	05EAG	COG0381	*** 0.67		0.826258	-1.22692	-0.224032	0.615442	-0.136474			481	1000+	1000+	929	1000+
SBF1_880063	09z4	CDS	−	1221	407		Alanine racemase	EC 5.1.1.1		M	08NN5	COG0787	*** 0.53			-1.06527	-3.74628	0.0446811	-1.11514				1000+	1000+	1000+	1000+
SBF1_910007	0a3p	CDS	−	1152	384		Monogalactosyldiacylglycerol (MGDG) synthase family protein			M	08QBV	COG0707	*** 0.57			-1.14105		-1.3877	0.272686				1000+		1000+	1000+
SBF1_950031	0al6	CDS	+	729	243		Cell wall-associated hydrolase, invasion-associated protein			M	07TT5	COG0791	*** 0.66		1.19434	1.68112	1.16742	1.3166	1.70296			333	308	420	484	412
SBF1_960002	0amu	CDS	−	1278	426		Glycosyl transferase 2 family protein			M	07R8N	COG1215	*** 0.61			0.842821	-0.562889	1.01316	0.560266				830	1000+	839	1000+
SBF1_1010019	0b5t	CDS	−	594	198		Transglycosylase SLT domain protein			M	07S0C	COG0741	* 0.26			-1.26254			-3.79441				926			1000+
SBF1_1010028	0b5t	CDS	−	1698	566		putative membrane protein			MS	05D2Q	COG5542	* 0.25			-0.516727		-3.6554					1000+		1000+
SBF1_1010030	0b5t	CDS	−	969	323	ykcC	Uncharacterized glycosyltransferase YkcC	EC 2.4.-.-		M	05CKK	0XNQN	0.15					-2.81688	-3.60275						1000+	1000+
SBF1_1010031	0b5t	CDS	−¹	2043	681	ykcB	putative mannosyltransferase YkcB	EC 2.4.1.-		M	05EDW	COG1807	0.20			-2.14808		-2.81688	-4.43064				1000+		1000+	1000+
SBF1_1020001	0b7w	CDS	−²	890	298		Penicillin-binding protein 2 (fragment)			M	07RF6	COG0768	*** 0.46			-0.69042	-1.02739	-2.1226	-0.808756				1000+	1000+	1000+	1000+
SBF1_1020002	0b7w	CDS	−	507	169	mreD	Rod shape-determining protein MreD			M	086YT	0ZWQI	* 0.27	formate	3.18786		-1.14837	-2.24106	-4.43064			182		1000+	1000+	1000+
SBF1_1020003	0b7w	CDS	−	870	290	mreC	Cell shape-determining protein MreC			M	05N3I	COG1792	*** 0.55	formate	3.38817	-0.969531	-0.0281448	0.14339	-0.466486			214	1000+	784	976	1000+
SBF1_1060001	0bxd	CDS	−²	765	256		UDP-N-acetylglucosamine:LPS N-acetylglucosamine transferase (fragment)			M	08QBV	COG0707	** 0.39					-3.6554	-1.31276						1000+	1000+
SBF1_1100025	0cho	CDS	+	465	155	lspA	Lipoprotein signal peptidase	EC 3.4.23.36		MU	05M02	COG0597	*** 0.44					0.227431	-3.69545						548	1000+
SBF1_1110019	0cqv	CDS	+	906	302		Mechanosensitive ion channel family protein			M	05D8X	COG0668	*** 0.45		0.826258	0.335832		-3.36469	-0.668242			443	1000+		1000+	1000+
SBF1_1200033	0dgx	CDS	+	786	262	lgt	Prolipoprotein diacylglyceryl transferase	EC 2.4.99.-		M	05C3B	COG0682	*** 0.52			-1.22692	-0.410781	-1.88457	-1.37087				1000+	1000+	1000+	1000+
SBF1_1210028	0ds2	CDS	−	513	171	yncA	N-acyltransferase YncA	EC 2.3.1.-		M	0805C	COG1247	** 0.37		1.19434		-1.7341	-3.6554	-3.69545			267		1000+	1000+	1000+
SBF1_1250002	0ev5	CDS	+	1173	391	dltB	Protein DltB			M	05CK0	COG1696	*** 0.46				1.23753	-3.15376	-1.77453					634	1000+	1000+
SBF1_1270001	0fml	CDS	+¹	270	90		protein of unknown function			M	05E0M	COG1368		no detected expression
SBF1_1320002	0gc3	CDS	−	753	251		Putative Mannose-1-phosphate guanyltransferase (fragment)			JM	08I10	COG1208	0.20						-3.01496							1000+
SBF1_1360011	0gl2	CDS	−	2451	817		Phosphoesterase (modular protein)			M	06KV1	COG3511	*** 0.52			1.01417	0.0749155	0.566233	-0.171248				1000+	1000+	1000+	1000+
SBF1_1410003	0h15	CDS	+	2718	906		Penicillin-binding , 1A family protein			M	05BZ4	COG0744	*** 0.53			-0.861763	0.174496	0.342191	1.05274				1000+	1000+	1000+	1000+
SBF1_1410019	0h15	CDS	+	2031	677		Penicillin binding transpeptidase domain protein			M	05CJN	COG0768	*** 0.70		-1.54931	0.114533	0.0331903	0.789754	-0.0550289		391		1000+	960	811	1000+
SBF1_1530002	0ji0	CDS	+	657	219		Sortase family protein			M	08U4N	COG3764		no detected expression
SBF1_1560003	0jxr	CDS	−	726	242		POTRA domain, FtsQ-type family protein			M	08Z36	11P3M	*** 0.56		0.305158	-2.14808	-0.126823	-0.948267	-2.14515			531	1000+	766	1000+	1000+
SBF1_1560017	0jxr	CDS	−	933	311	mraW	S-adenosyl-dependent methyltransferase activity on membrane-located substrates	EC 2.1.1.-	yabC	M	05CGJ	COG0275	*** 0.64			-0.937572	0.174496	0.89418	0.301973				1000+	1000+	753	927
SBF1_1650001	0l50	CDS	+¹	1188	396		N-acetylmuramoyl-L-alanine amidase family protein			MR	07YT8	COG0860	0.20						-3.79441							1000+
SBF1_1770008	0nmm	CDS	+	440	148		protein of unknown function			M	081UP	12366	* 0.26					-3.15376	-3.01496						1000+	1000+
SBF1_1800006	0nv5	CDS	+	951	317		LysM domain protein			M	05F0V	COG3773	0.20						-4.43064							1000+
SBF1_1830016	0o1g	CDS	−	966	322		D-alanyl-D-alanine carboxypeptidase (fragment)	EC 3.4.16.4		M	08VXD	COG1876	** 0.33					-0.829293	-2.44594						1000+	1000+
SBF1_1910001	0pi4	CDS	−²	1367	457		Penicillin-binding protein, 1A family (fragment)			M	05BZ4	COG0744	** 0.33					0.16835	-1.41643						1000+	1000+
SBF1_1910002	0pi4	CDS	−	2085	695		Penicillin-binding protein 2			M	07RF6	COG0768	*** 0.42			-1.22692		-1.28031	-2.00228				1000+		1000+	1000+
SBF1_1930014	0pmq	CDS	+	555	185		exported protein of unknown function			M	081UP	12366	0.15			-1.22692	-2.14989	-2.54259	-4.39012				1000+	1000+	1000+	1000+
SBF1_1970001	0qiy	CDS	+¹	1248	416		NlpC/P60 family protein			MS	05K4H	COG0791	*** 0.54			-1.02221		-1.77728	-0.712066				1000+		1000+	1000+
SBF1_1990015	0ql2	CDS	−	2496	832		Penicillin-binding protein, 1A family			M	05BZ4	COG0744	*** 0.52			-2.14808	-0.562889	0.0633111	-0.486217				1000+	1000+	1000+	1000+
SBF1_2150001	0s47	CDS	+¹²	844	283		conserved protein of unknown function			M	0690I	1240V		no detected expression
SBF1_2180008	0t6p	CDS	+	762	254		LysM domain protein			MS	05KAU	COG1633	** 0.39			-0.27048	1.26794	-1.35515	-2.87773				1000+	866	1000+	1000+
SBF1_2210003	0tgf	CDS	+	1152	384		UDP-N-acetylglucosamine:LPS N-acetylglucosamine transferase			M	08QBV	COG0707	* 0.29			-1.22692		-1.91198					1000+		1000+
SBF1_2320006	0wrc	CDS	−	1242	414		NlpC/P60 family protein			MS	05K4H	COG0791	*** 0.44			-2.14808	-0.410781	-1.1963	-2.00228				1000+	1000+	1000+	1000+
SBF1_2360004	0x0y	CDS	−	696	232		PilZ domain protein			M	05XEX	COG5581	** 0.34			-0.741311		-3.6554	-2.77074				949		1000+	1000+
SBF1_2360005	0x0y	CDS	−	231	77		N-acetylmuramoyl-L-alanine amidase sle1 (fragment)	EC 3.5.1.28		M	081UP	12366	* 0.25				0.355142		-4.39012					620		1000+
SBF1_2360015	0x0y	CDS	+	1788	596		RNA polymerase sigma factor, sigma-70 family			KM	05SDZ	COG1595	** 0.35					-3.15376	-1.20382						1000+	1000+
SBF1_2510004	0zm3	CDS	+	1362	454		Putative ABC transporter substrate-binding lipoprotein YvgL (modular protein)			MP	08S6J	COG0725	* 0.25				0.660102		-4.43064					1000+		1000+
SBF1_2510010	0zm3	CDS	−	1377	459		Periplasmic binding family protein (modular protein)			MP	05S10	10TNH		no detected expression
SBF1_2540003	0zxd	CDS	−¹	3120	1040		protein of unknown function			M	08YX1	12D0J	*** 0.57		0.56139	-3.17203	-2.19636	-0.528937	0.211957		409	544	1000+	1000+	1000+	1000+
SBF1_2560008	1074	CDS	−	438	146		D-alanyl-D-alanine carboxypeptidase (fragment)			M	07YA8	COG1686	0.20						-4.43064							1000+
SBF1_2560012	1074	CDS	+	744	248		conserved protein of unknown function			MR	05JHX	0YVPH	*** 0.42			-0.118096		-0.792703	-2.58959				617		1000+	1000+
SBF1_2590005	10e1	CDS	−	801	267		Peptidase M23 family protein			M	05FAA	11QS1	0.20					-3.6554							1000+
SBF1_2660016	12m0	CDS	+	1416	472		Penicillin binding transpeptidase domain protein			M	07R68	COG0768	*** 0.59		-1.54931	0.140466	-0.184914	0.131301	0.24316		367		966	1000+	946	834
SBF1_2680008	12ub	CDS	−	1767	589		exported protein of unknown function			EM	07WA3	12D0J	0.23			-2.14808		-3.15376					1000+		1000+
SBF1_2770002	14ky	CDS	−	744	248	rsmG	Ribosomal RNA small subunit methyltransferase G	EC 2.1.1.-		M	05D28	COG0357	* 0.27			-2.09571			-2.79212				1000+			1000+
SBF1_2810001	155a	CDS	+¹	1155	385		Penicillin-binding protein 2 (fragment)			M	07RF6	COG0768	*** 0.56			-0.626269	0.164403	-0.3648	-2.00228				1000+	856	1000+	1000+
SBF1_2910005	16tx	CDS	−	1455	485		Glycosyl transferase (fragment)			M	07T8F	COG1215	** 0.38			0.447416	-1.14837		-3.23601				1000+	1000+		1000+
SBF1_2950006	180t	CDS	−	1152	384		Monogalactosyldiacylglycerol (MGDG) synthase family protein			M	08QBV	COG0707	*** 0.53				1.39088	-1.06964	-0.586674					551	1000+	1000+
SBF1_2980002	188b	CDS	+²	1479	494		HlyD secretion family protein			M	07UMK	0ZVKK	*** 0.65		0.517052	2.03547	0.00203831	1.18977	-0.412216			622	792	1000+	909	1000+
SBF1_3000001	18rp	CDS	−²	275	93		D-alanyl-lipoteichoic acid biosynthesis protein DltD (fragment)			M	08M4D	COG3966	*** 0.46		1.82121			-1.35515	-1.2398			121			968	830
SBF1_3000003	18rp	CDS	−	657	219	epsL	Uncharacterized sugar transferase EpsL	EC 2.-.-.-		M	05D3Q	COG2148	*** 0.55			1.76278	-0.102559	-1.28031	-0.0724015				742	799	1000+	935
SBF1_3000004	18rp	CDS	−	1164	388		conserved protein of unknown function			M	05CF4	COG0399	*** 0.52			-1.26254	2.14644	-2.24106	-0.478427				1000+	358	1000+	1000+
SBF1_3000005	18rp	CDS	−	1086	362		Glycosyl transferase family 1			M	07XQM	0YB08	*** 0.54			-0.969531	-0.925758	-1.78173	-0.727472				1000+	1000+	1000+	1000+
SBF1_3000006	18rp	CDS	−	1215	405		Glycosyltransferase			M	06CD9	0Y03M	** 0.37				0.808008	-3.15376	-3.28543					688	1000+	1000+
SBF1_3000007	18rp	CDS	−	1365	455		conserved protein of unknown function			M	05Q51	0XT85	*** 0.55		0.305158	-0.969531	1.78314	-1.1467	0.0547278			616	1000+	490	1000+	1000+
SBF1_3000009	18rp	CDS	−	1074	358		Glycosyl transferase family 1			M	07XQM	11MD8	*** 0.49			-0.678837	-3.74628	-2.41184	0.532428				996	1000+	1000+	932
SBF1_3000011	18rp	CDS	−	375	125		protein of unknown function			M	07X9N	0ZJZJ	0.16					-3.36469							1000+
SBF1_3020001	19ar	CDS	−²¹	987	330		protein of unknown function			M	0819I	0XPU6	*** 0.66			0.038132	0.510398	2.00474	1.26249				878	1000+	413	636
SBF1_3030001	19yd	CDS	−²	341	115		exported protein of unknown function			M	05EDW	COG1807	* 0.32			0.665715	-0.925758	-1.88457					787	1000+	1000+
SBF1_3030002	19yd	CDS	−	969	323	ykcC	Uncharacterized glycosyltransferase YkcC	EC 2.4.-.-		M	05CKK	0XNQN	** 0.36			1.0029	0.251825	-2.41184					1000+	753	1000+
SBF1_3030006	19yd	CDS	−	2412	804		Cell wall-binding protein			M	08S7U	0ZKZU	*** 0.41		-1.54931	-0.0234166	-1.05831	0.0272212	-0.295407		403		1000+	1000+	1000+	1000+
SBF1_3050007	1a5u	CDS	−	1566	522		Peptidyl-prolyl cis-trans isomerase (modular protein)	EC 5.2.1.8		MO	08R49	0ZKZU	*** 0.61			0.234723	-1.83366	0.946728	0.278715				1000+	1000+	1000+	1000+
SBF1_3050009	1a5u	CDS	+	1167	389	glf	UDP-galactopyranose mutase	EC 5.4.99.9		M	05D5D	COG0562	*** 0.59			0.0969352	0.251825	0.913846	0.126823				761	837	794	1000+
SBF1_3050010	1a5u	CDS	+	1020	340		Glycosyl transferase			M	07QRS	0ZNJT	*** 0.46			-0.937572		-2.00683	-0.736784				1000+		1000+	1000+
SBF1_3050013	1a5u	CDS	+	2082	694		putative Cell wall-binding protein			MUW	08R49	0ZKZU	*** 0.47		0.826258	-0.465127	-3.74628	-0.433496	-3.35692			584	1000+	1000+	1000+	1000+
SBF1_3110001	1bb0	CDS	+¹	1092	364	degT	Pleiotropic regulatory protein			M	05CF4	COG0399	*** 0.57			-1.06527	0.00203831	-1.42085	0.138617				1000+	978	1000+	1000+
SBF1_3110002	1bb0	CDS	+	1497	499		conserved membrane protein of unknown function			M	05YYP	12CSE	*** 0.59			-1.63288	1.10291	-1.69934	-0.988605				1000+	789	1000+	1000+
SBF1_3110003	1bb0	CDS	+	1182	394		Glycoside hydrolase			M	07Y2W	COG0438	*** 0.51			-0.569565	0.58969	-1.13563	-1.63407				1000+	1000+	1000+	1000+
SBF1_3140010	1ceu	CDS	+²	1632	545		Sulfatase family protein (fragment)			M	05E0M	COG1368	* 0.32				-0.0320516		-1.95232					1000+		1000+
SBF1_3150001	1csy	CDS	+¹	453	151		conserved protein of unknown function			M	07WZ9	COG1091	0.18			-2.14808		-3.36469					1000+		1000+
SBF1_3150003	1csy	CDS	+²	484	163		UDP-N-acetylglucosamine 2-epimerase homolog (fragment)	EC 5.1.-.-		M	05EAG	COG0381	* 0.26					-3.36469	-3.79441						1000+	1000+
SBF1_3160002	1dhv	CDS	+	894	298	gtaB	UTP--glucose-1-phosphate uridylyltransferase	EC 2.7.7.9		M	05C3Y	COG1210	** 0.35					-1.06669	-1.75879						1000+	1000+
SBF1_3230003	1efa	CDS	+²	1476	493		HlyD secretion family protein			M	07UMK	0ZVKK	*** 0.51		-3.15577	-2.43041	-3.26127	-0.721431	-1.94561		165		1000+	1000+	670	1000+
SBF1_3260002	1eks	CDS	+²	395	133		exported protein of unknown function			M	0807B	0XQB7	*** 0.51			-0.861763	0.561655	-2.1226	-2.18625				580	365	1000+	1000+
SBF1_3320002	1h44	CDS	+	318	106		LysM domain-containing protein			M	081UP	12366	* 0.28			-2.14808	-1.7341	-2.54259					1000+	1000+	1000+
SBF1_3320006	1h44	CDS	+	285	95		LysM domain-containing protein			M	081UP	12366	** 0.36			-2.14808	-3.74628	-3.6554	-2.03956				1000+	1000+	1000+	1000+
SBF1_3330003	1h8s	CDS	+	960	320	ykcC	Uncharacterized glycosyltransferase YkcC	EC 2.4.-.-		M	05CKK	0XNQN	*** 0.47					-0.0604709	-0.391328						1000+	1000+
SBF1_3360003	1hiy	CDS	−¹	591	197		conserved exported protein of unknown function			M	05K4H	COG0791	0.17					-3.6554							1000+
SBF1_3390010	1hu5	CDS	−	1131	377	ypjH	Uncharacterized glycosyltransferase YpjH	EC 2.4.-.-		M	07QVX	COG0438	*** 0.57		0.826258	0.486121	-3.74628	0.66954	-0.0382078			485	735	1000+	1000+	1000+
SBF1_3420004	1imy	CDS	−	3012	1004		Cell wall-binding protein			M	08RSC	0ZJ2B	*** 0.66		0.826258	1.13056	-0.273192	2.60882	1.81085			626	1000+	1000+	758	1000+
SBF1_3480014	1jpp	CDS	+	1833	611	lepA	GTP-binding membrane protein			M	05C4S	COG0481	*** 0.50			0.654907		0.119985	0.0380993				1000+		1000+	1000+
SBF1_3490003	1jrc	CDS	−	906	302		conserved protein of unknown function			GM	05CWD	0XSSV	** 0.36					-1.74009	-2.17427						1000+	1000+
SBF1_3550001	1kg2	CDS	−²	693	231		LrgB family protein			M	067MG	COG1346	-0.14
SBF1_3680001	1mph	CDS	−²	769	258		Cell wall-associated hydrolase, invasion-associated protein			M	05K4H	COG0791	0.18						-3.01496							1000+
SBF1_3770001	1nr6	CDS	+¹	822	274		Penicillin-binding protein, 1A family (fragment)			M	08JQC	COG0744	** 0.37			-1.7759		-0.568086	-1.42391				1000+		1000+	1000+
SBF1_3800005	1ofg	CDS	+	1413	471		conserved membrane protein of unknown function			M	05YYP	12CSE	0.06
SBF1_3810008	1og0	CDS	+	780	260		N-acetylmuramoyl-L-alanine amidase			M	0907Z	COG5632		no detected expression
SBF1_3850003	1p56	CDS	−	492	164		putative Lysozyme	EC 3.2.1.17		M	081UP	12366	** 0.37				0.58969	-3.15376	-2.50379					876	1000+	1000+
SBF1_3860002	1p6k	CDS	−	225	75		protein of unknown function			M	081UP	121ST	** 0.33					-3.15376	-2.94494						1000+	1000+
SBF1_3860003	1p6k	CDS	−¹	294	98		LysM domain-containing protein			M	081UP	12366	0.17					-1.77728							1000+
SBF1_3890001	1pdf	CDS	−²	747	250		Mannose-1-phosphate guanylyltransferase (fragment)			M	05CJT	COG0836		no detected expression
SBF1_3990001	1qd1	CDS	−²	171	58		protein of unknown function			M	05CJN	COG0768		no detected expression
SBF1_3990002	1qd1	CDS	−	666	222		Penicillin-binding protein 2 (fragment)			M	07RF6	COG0768		no detected expression
SBF1_4120001	1sop	CDS	−²	497	167		Glycosyl transferase (fragment)			M	07R0E	0XSTN	* 0.28			-2.14808	-0.147589	-1.14198					1000+	1000+	1000+
SBF1_4130002	1t9l	CDS	−¹	213	71		protein of unknown function			M	07S8B	COG0399		no detected expression
SBF1_4140019	1tt9	CDS	+	516	172		conserved protein of unknown function			M	06S0N	0YIUZ		no detected expression
SBF1_4190001	1uzh	CDS	−²¹	1620	540		Cell wall-binding protein			MUW	07T2C	0ZKZU	*** 0.53		-0.656624	-0.889461	-0.120894	1.67064	0.14055		382	635	1000+	1000+	448	992
SBF1_4290003	1wxf	CDS	−	1692	564		Trypsin family protein			MO	08R49	12D0J	** 0.38			0.844994	-0.250408	-3.36469	-4.43064				1000+	1000+	1000+	1000+
SBF1_4290007	1wxf	CDS	−	2313	771		Cell wall-binding protein			M	08RCK	12D0J	*** 0.47			-1.26254		0.310793	-1.66009				1000+		1000+	1000+
SBF1_4330001	1xq3	CDS	+¹	705	235		protein of unknown function			M	089UI	COG3774		no detected expression
SBF1_4620001	25fg	CDS	−²	537	179		Bacterial sugar transferase			M	05D3Q	COG2148		no detected expression
SBF1_4620002	25fg	CDS	−	1863	621	capD	Capsular polysaccharide biosynthesis protein CapD			GM	05C5E	COG1086	* 0.26				-3.74628		-4.43064					1000+		1000+
SBF1_4620003	25fg	CDS	−	798	266		PHP domain protein			GM	08RB3	COG4464		no detected expression
SBF1_4620007	25fg	CDS	−¹	204	68		Chain length determinant family protein (fragment)			M	05HTX	COG3944	0.20						-3.79441							1000+
SBF1_4980003	2d10	CDS	−	1176	392	cfa	cyclopropane fatty acyl phospholipid synthase (unsaturated-phospholipid methyltransferase)			M	05CV9	COG2230	*** 0.42	propionate		-0.969531	1.92091	-3.36469	-4.43064				1000+	404	1000+	1000+
SBF1_5130012	2jtq	CDS	+²	720	240		Transglycosylase			M	05BZ4	COG0744	** 0.34		0.826258			-2.24106	-2.58959			405			1000+	1000+
SBF1_5250003	2mgn	CDS	+	693	231		Cell wall-associated hydrolase, invasion-associated protein			M	05K4H	COG0791	0.17					-1.1467	-3.01496						1000+	1000+
SBF1_5250005	2mgn	CDS	+²	1700	568		Cell wall-binding protein (fragment)			M	08S7U	12D0J	*** 0.67		0.305158	-0.969531	0.62639	2.54831	1.34856			637	1000+	1000+	471	886
SBF1_5280001	2myn	CDS	−²	164	56		protein of unknown function			M	05CJN	COG0768		no detected expression
SBF1_5280002	2myn	CDS	−	510	170		Penicillin-binding protein transpeptidase (fragment)			M	07R4G	COG0768		no detected expression
SBF1_5280003	2myn	CDS	−¹	813	271		Alanine racemase			M	05CJ4	COG0787	0.01
SBF1_5450001	2qlg	CDS	−²	1403	469		N-acetylmuramoyl-L-alanine amidase (fragment)			M	08RH4	0ZKZU	** 0.38			-1.26254		-3.6554	-1.83923				1000+		1000+	1000+
SBF1_5530002	2sev	CDS	+	2049	683		PMT family glycosyltransferase, 4-amino-4-deoxy-L-arabinose transferase			M	05EDW	COG1807	*** 0.58			1.63761	0.96831	1.36057	0.750741				771	1000+	1000+	1000+
SBF1_5760004	2y35	CDS	−	708	236		Cell wall-associated hydrolase, invasion-associated protein			M	05K4H	COG0791	0.20					-2.75046							1000+
SBF1_6000001	3556	CDS	+¹	342	114		conserved protein of unknown function			M	08M4D	COG3966		no detected expression
SBF1_6000002	3556	CDS	+²	740	248		protein of unknown function			M	08M4D	COG3966	* 0.29					-3.36469	-4.43064						1000+	1000+
SBF1_6020001	35jv	CDS	+¹	642	214		UDP-N-acetylglucosamine:LPS N-acetylglucosamine transferase (fragment)			M	08QBV	COG0707	*** 0.47					-0.987913	-0.933002						1000+	1000+
SBF1_6040002	36sl	CDS	+	357	119		Glycosyl transferases group 1 family protein (fragment)			M	05BZF	0YN86		no detected expression
SBF1_6040003	36sl	CDS	+	759	253		Glycosyl transferases group 1 family protein (fragment)			M	05BZF	COG0438		no detected expression
SBF1_6040004	36sl	CDS	+	1320	440	ywqF	UDP-glucose 6-dehydrogenase YwqF	EC 1.1.1.22		M	05C6Y	COG1004		no detected expression
SBF1_6050002	375a	CDS	+²	1679	561		Penicillin binding transpeptidase domain protein			M	05CJN	COG0768	* 0.31			-2.14808		-1.58928	-3.79441				1000+		1000+	1000+
SBF1_6150002	3b3k	CDS	+	864	288		putative D-alanine--D-alanine ligase			M	08N9N	COG1181		no detected expression
SBF1_6160008	3bh7	CDS	+	699	233		Aspartate racemase			M	05CG9	COG1794	* 0.26					-3.15376	-3.79441						1000+	1000+
SBF1_6430006	3kpj	CDS	+	681	227		Cell wall-associated hydrolase, invasion-associated protein			M	05K4H	COG0791	* 0.31			-2.14808		-2.54259	-4.39012				1000+		1000+	1000+
SBF1_6670001	3ttm	CDS	+¹	255	85		protein of unknown function			M	07WA3	12D0J	*** 0.42				-3.74628	-1.50496	-0.035432					1000+	1000+	463
SBF1_6680001	3tye	CDS	+¹	519	173		N-acetylmuramoyl-L-alanine amidase (fragment)			M	05C5C	COG0860	* 0.26					-2.75046							1000+
SBF1_6700001	3ukv	CDS	+¹	987	329	dapA	4-hydroxy-tetrahydrodipicolinate synthase	EC 4.3.3.7		EM	05CDP	COG0329	*** 0.56			0.649402	-0.0281448	-1.06669	-0.642885				548	847	1000+	1000+
SBF1_6900001	40i2	CDS	+¹	147	49		protein of unknown function			M	08M4D	COG3966	0.13
SBF1_6900002	40i2	CDS	+²	676	227		D-alanyl-lipoteichoic acid biosynthesis protein DltB (fragment)			M	05CK0	COG1696	*** 0.45				0.889173	-2.75046	-2.14705					513	1000+	1000+
SBF1_7070001	46m4	CDS	+¹	894	298		conserved protein of unknown function			GM	090I3	0YZWX		no detected expression
SBF1_7070002	46m4	CDS	+²	1187	397		Capsular polysaccharide biosynthesis protein Cps4F			M	06CD9	0Y03M		no detected expression
SBF1_7130001	47lj	CDS	−²	1135	380		protein of unknown function			M	08RH4	12D0J	*** 0.49			-1.22692		-0.167735	-0.0548078				1000+		1000+	1000+
SBF1_7400001	4ivd	CDS	+¹²	2120	708		Cell wall-binding protein			MUW	08RCK	0ZKZU	*** 0.48		-1.54931	-2.16708	-3.05991	-0.906157	-0.700975		396		1000+	1000+	1000+	1000+
SBF1_7490001	4k7q	CDS	+¹	1554	518		Cell wall-binding protein			MS	05R2Y	0ZKZU	** 0.34			-2.14808	-1.41172	-1.56545	-3.79441				1000+	1000+	1000+	1000+
SBF1_7590001	4okf	CDS	+¹	228	76		Ribosomal RNA small subunit methyltransferase G (fragment)	EC 2.1.1.-		M	07YI1	COG0357	0.11
SBF1_7620001	4pdf	CDS	−²	254	86		Cell wall-associated hydrolase, invasion-associated protein (fragment)			M	080A5	11IMI		no detected expression
SBF1_8210002	58br	CDS	−¹	780	260		Peptidase M23 family protein			M	08WM1	COG4942	** 0.33					-3.6554	-3.28543						1000+	1000+
SBF1_8260002	59q7	CDS	−	225	75		protein of unknown function			M	081UP	12366	* 0.25				-2.14989		-4.43064					1000+		1000+
SBF1_8460001	5j5y	CDS	+¹	1596	532		Penicillin-binding protein 1A (fragment)	EC 2.4.2.-		M	05BZ4	COG0744	0.17		-1.54931	-4.34752	-6.1366	-4.61277	-4.08226		379				1000+	1000+
SBF1_8560002	5ned	CDS	+²	703	236		dTDP-glucose 4,6-dehydratase (fragment)	EC 4.2.1.46		M	05C1B	COG1088	0.12
SBF1_8630001	5rlw	CDS	−²¹	918	307		protein of unknown function			M	07TVC	0XSTN		no detected expression
SBF1_9090001	6gkg	CDS	+¹	528	176		Mannose-6-phosphate isomerase (Phosphomannose isomerase) mannose-1-phosphate guanylyl transferase (GDP-mannose pyrophosphorylase) (fragment)	EC 2.7.7.22, EC 5.3.1.8		GM	07ZVQ	COG0836		no detected expression
SBF1_9090003	6gkg	CDS	−¹	321	107		protein of unknown function			M	07QZ7	1072I		no detected expression
SBF1_9120002	6ho7	CDS	−	1182	394	dltB	Protein DltB			M	05CK0	COG1696	0.24		0.826258	-2.14808		-3.15376				498	1000+		1000+
SBF1_9230001	6ry2	CDS	−²	984	329		Surface antigen (D15) (fragment)			M	05E1Z	COG4775	* 0.28					0.274539							1000+
SBF1_9270001	6vvu	CDS	+¹²	1099	368		D-alanyl-lipoteichoic acid biosynthesis protein DltD			M	08M4D	COG3966	0.12					-3.36469							1000+
OTHERS
SBF1_10001	002m	CDS	+¹	1230	410		Aminopeptidase 2	EC 3.4.11.-		E	05C88	COG2309	*** 0.55			0.111755	-3.74628	-0.724647	-0.960716				1000+	1000+	1000+	1000+
SBF1_10002	002m	CDS	+²	150	50		protein of unknown function				07G1N		* 0.29			-1.22692	-3.74628		-4.39012				913	1000+		1000+
SBF1_20004	005f	CDS	−	3138	1046		conserved membrane protein of unknown function			V	05BZS	COG0841	0.17			-2.14808		-3.6554					1000+		1000+
SBF1_20005	005f	CDS	−	198	66		protein of unknown function				08BIP	1021E		no detected expression
SBF1_20007	005f	CDS	−	750	250	pksI	putative polyketide biosynthesis enoyl-CoA isomerase PksI	EC 4.-.-.-		I	08KQ6	0XTHX	0.17					-3.6554							1000+
SBF1_20008	005f	CDS	−¹	2187	729		putative Carboxylesterase	EC 3.1.1.1		QR	07SQU	COG1024	* 0.25				-1.7341		-4.43064					1000+		1000+
SBF1_40001	00bv	CDS	−²	1206	402		Aldo/keto reductase family protein			R	07QJX	COG1453		no detected expression
SBF1_40002	00bv	CDS	+	219	73		protein of unknown function				063XS	11B8W		no detected expression
SBF1_40003	00bv	CDS	−	567	189		Bacterial regulatory s, tetR family protein			K	05EKS	0ZWA0		no detected expression
SBF1_40007	00bv	CDS	−	828	276		conserved protein of unknown function			S	08MJF	0ZVNP	*** 0.47			-0.687596	1.02578	-3.6554	-2.22285				1000+	495	1000+	1000+
SBF1_40008	00bv	CDS	−	501	167	mog	Molybdopterin adenylyltransferase	EC 2.7.7.75		H	05EPU	COG0521	** 0.34					-0.601453	-1.87263						987	1000+
SBF1_40009	00bv	CDS	−	435	145		MOSC domain protein			S	08ZC1	COG2258	* 0.26					-3.15376	-2.70239						1000+	1000+
SBF1_40010	00bv	CDS	−	471	157	moaC	molybdopterin biosynthesis, protein C		chlA3	H	08YXW	COG0315	** 0.37				-0.273192	-2.1669	-2.60258					1000+	1000+	1000+
SBF1_40011	00bv	CDS	−	972	324	moaA	Cyclic pyranopterin monophosphate synthase	EC 4.1.99.18		H	05CM1	COG2896	** 0.36		-1.54931	-1.44914	-1.18375	-3.15868	-3.31739		321		884	1000+	1000+	1000+
SBF1_40013	00bv	CDS	−	534	178	mobA	putative molybdenum cofactor guanylyltransferase	EC 2.7.7.77		H	080QG	COG0746	*** 0.52				-2.73629	0.287917	-0.408025					1000+	728	925
SBF1_40014	00bv	CDS	−	237	79		Glutaredoxin-like protein			O	07EN7	0ZHYP	*** 0.48					0.611573	0.212453						317	390
SBF1_40021	00bv	CDS	−	1062	354	tsaD	tRNA N6-adenosine threonylcarbamoyltransferase	EC 2.3.1.-		O	05CPM	COG1214	*** 0.48			-1.7759		-0.123412	-2.90396				1000+		1000+	1000+
SBF1_40022	00bv	CDS	−	468	156	rimI	putative ribosomal-protein-alanine acetyltransferase	EC 2.3.1.128		R	0801F	COG1214	** 0.38			0.335832		-1.39591	-4.43064				1000+		1000+	1000+
SBF1_40023	00bv	CDS	−	726	242		Glycoprotease family protein			O	072GX	COG1214	*** 0.44			-2.14808		-3.15376	0.148378				1000+		1000+	918
SBF1_40024	00bv	CDS	−	567	189		ATPase, YjeE family			R	05K8N	COG0802	0.24			-0.937572							941
SBF1_40025	00bv	CDS	−	1191	397		Amidohydrolase, imidazolonepropionase			Q	05CU1	COG1228	** 0.34					-1.33956	-2.90396						1000+	1000+
SBF1_40026	00bv	CDS	−	933	311		conserved membrane protein of unknown function			EGR	07ZA3	1024K	* 0.28						-2.94494							1000+
SBF1_40027	00bv	CDS	−	2166	722		conserved protein of unknown function			K	05BZM	COG2183	*** 0.51		2.47547	-0.703321		0.219211	0.0797818			353	1000+		1000+	1000+
SBF1_40028	00bv	CDS	+	135	45		protein of unknown function					10KZ5		no detected expression
SBF1_40029	00bv	CDS	−	1407	469	aspA	aspartate ammonia-lyase	EC 4.3.1.1	ansB	E	08IJ0	COG1027	*** 0.48		1.19434			0.465972	-0.133647			452			1000+	1000+
SBF1_50001	00h2	CDS	−²	296	100		protein of unknown function				061BD	125QK		no detected expression
SBF1_50002	00h2	CDS	−	813	271		BRO family protein			K	08T38	COG3617		no detected expression
SBF1_50003	00h2	CDS	−	240	80		protein of unknown function						0.16				-0.925758							1000+
SBF1_50004	00h2	CDS	+	672	224		protein of unknown function				05XV6	0ZI2E		no detected expression
SBF1_50005	00h2	CDS	−	2847	949		protein of unknown function			S	07RAA	0XPHJ	0.18				1.25149							903
SBF1_50006	00h2	CDS	−	534	178		protein of unknown function				05MCG	120JB		no detected expression
SBF1_50007	00h2	CDS	−	267	89		protein of unknown function				07WHP	0ZMAF		no detected expression
SBF1_50008	00h2	CDS	−	351	117		protein of unknown function				07A9M	0ZAHK		no detected expression
SBF1_50009	00h2	CDS	−	186	62		protein of unknown function				05YE3	0Y4C3		no detected expression
SBF1_50010	00h2	CDS	−	579	193		protein of unknown function				0670U	11QUG		no detected expression
SBF1_50011	00h2	CDS	−	453	151		protein of unknown function				07ENQ	0XWFE	0.23				-0.834928							749
SBF1_50012	00h2	CDS	−	318	106		protein of unknown function				05KH7	COG5614		no detected expression
SBF1_50013	00h2	CDS	−	594	198		Putative phage DNA packaging-like protein (modular protein)				06BQ6	0XXS0		no detected expression
SBF1_50014	00h2	CDS	−	591	197		conserved protein of unknown function				084Y3	0YFDS		no detected expression
SBF1_50015	00h2	CDS	−	1320	440		putative Phage major capsid protein, HK97 family				05ZY4	128KE		no detected expression
SBF1_50016	00h2	CDS	−	879	293		Phage prohead protease HK97 family (modular protein)			R	05MAP	COG3740	0.20						-3.79441							1000+
SBF1_50017	00h2	CDS	−	1380	460		putative Phage portal protein, HK97 family				08G4G	11F33	** 0.36				-0.0205414	-3.6554	-4.39012					999	1000+	1000+
SBF1_50018	00h2	CDS	−	168	56		protein of unknown function				07JKA	0Z219	* 0.26					-3.6554	-4.39012						1000+	1000+
SBF1_50019	00h2	CDS	−	1701	567		conserved protein of unknown function			R	05CAR	COG4626	0.17					-1.77728							1000+
SBF1_50020	00h2	CDS	−	297	99		protein of unknown function				06987	0XWUM		no detected expression
SBF1_50021	00h2	CDS	−	132	44		protein of unknown function				075U6	0ZETY		no detected expression
SBF1_50022	00h2	CDS	−	135	45		conserved protein of unknown function				078IE	0Z5G1		no detected expression
SBF1_50023	00h2	CDS	−	864	288		protein of unknown function				08788	12598		no detected expression
SBF1_50024	00h2	CDS	+	168	56		protein of unknown function					0YQDF		no detected expression
SBF1_50025	00h2	CDS	−	522	174		protein of unknown function				07Q48	0Y4X7		no detected expression
SBF1_50026	00h2	CDS	−	132	44		protein of unknown function					0Z0WF		no detected expression
SBF1_50027	00h2	CDS	−	594	198		protein of unknown function				06PCJ	COG2019	0.18				1.11826							359
SBF1_50029	00h2	CDS	+	396	132		conserved protein of unknown function				06XUW	0YTBP		no detected expression
SBF1_50030	00h2	CDS	+	606	202		protein of unknown function				079F4	0Y2R6	0.14			-2.14808							1000+
SBF1_50031	00h2	CDS	+	165	55		protein of unknown function				0609N	1293G	0.18			-2.14808							1000+
SBF1_50032	00h2	CDS	+	210	70		protein of unknown function				06CQK	0Y4A9		no detected expression
SBF1_50033	00h2	CDS	+	447	149		protein of unknown function				05TF1	11UDC		no detected expression
SBF1_50034	00h2	CDS	+	261	87		protein of unknown function							no detected expression
SBF1_50035	00h2	CDS	+	219	73		protein of unknown function				0627H	124TQ		no detected expression
SBF1_50036	00h2	CDS	+	237	79		protein of unknown function				06Y7N	0YTZY	0.18			-1.49971							592
SBF1_50037	00h2	CDS	+	192	64		protein of unknown function							no detected expression
SBF1_50038	00h2	CDS	+	921	307		conserved protein of unknown function				07U6T	0ZVJF		no detected expression
SBF1_50039	00h2	CDS	+	189	63		protein of unknown function							no detected expression
SBF1_50040	00h2	CDS	−	351	117		protein of unknown function					0Z22X		no detected expression
SBF1_50041	00h2	CDS	+	615	205		protein of unknown function			C	08C8T	0ZSMT	0.10		1.19434							305
SBF1_50042	00h2	CDS	−	534	178		conserved protein of unknown function			K	06FCB	0XXCT		no detected expression
SBF1_50043	00h2	CDS	−	360	120		protein of unknown function				07HZY	11D7Q		no detected expression
SBF1_50044	00h2	CDS	−	387	129		conserved protein of unknown function				0747Y	0Y798		no detected expression
SBF1_50045	00h2	CDS	−	612	204		conserved protein of unknown function				06U1B	0YMQT		no detected expression
SBF1_50046	00h2	CDS	−	231	77		protein of unknown function			K	05CTF	0YV3E		no detected expression
SBF1_50047	00h2	CDS	−	207	69		exported protein of unknown function				06B6X	0XZFC		no detected expression
SBF1_50048	00h2	CDS	−	138	46		exported protein of unknown function				076J2	0ZF1S		no detected expression
SBF1_50049	00h2	CDS	−	390	130		conserved protein of unknown function				06BKG	0XXR0		no detected expression
SBF1_50050	00h2	CDS	−	204	68		protein of unknown function			O	08Y2N	11MXU		no detected expression
SBF1_50051	00h2	CDS	−	531	177		protein of unknown function				05SBD	11YA2		no detected expression
SBF1_50052	00h2	CDS	−	513	171	recU	Holliday junction resolvase RecU	EC 3.1.22.-		R	08UI2	COG3331		no detected expression
SBF1_50053	00h2	CDS	−	120	40		protein of unknown function				06580	12D4J		no detected expression
SBF1_50054	00h2	CDS	−	441	147		protein of unknown function				05ZYF	128M1		no detected expression
SBF1_50055	00h2	CDS	−	210	70		protein of unknown function							no detected expression
SBF1_50056	00h2	CDS	−	195	65		protein of unknown function				060ST	10W4S		no detected expression
SBF1_50057	00h2	CDS	−	519	173		HNH endonuclease family protein				05ZG5	12D71		no detected expression
SBF1_50058	00h2	CDS	+	192	64		conserved protein of unknown function				069PI	0XYSK		no detected expression
SBF1_50060	00h2	CDS	−	174	58		protein of unknown function				072CY	0Z00Y		no detected expression
SBF1_50061	00h2	CDS	−	396	132		conserved protein of unknown function				06GRU	117TB		no detected expression
SBF1_50062	00h2	CDS	−	666	222		conserved protein of unknown function				05K6U	11TPP		no detected expression
SBF1_50064	00h2	CDS	−	249	83		protein of unknown function				05PBZ	11XM2		no detected expression
SBF1_50065	00h2	CDS	−	384	128		CMP/dCMP deaminase (fragment)			F	08UK2	COG2131		no detected expression
SBF1_50067	00h2	CDS	−	183	61		protein of unknown function				05S7X	11JNR		no detected expression
SBF1_50069	00h2	CDS	−	912	304		protein of unknown function				05PNS	11TF8	*** 0.48				-3.74628	-1.35515	-0.571594					1000+	1000+	1000+
SBF1_50070	00h2	CDS	−	219	73		Uncharacterized HTH-type transcriptional regulator AF_1793			K	08FS1	COG1476	* 0.28						-1.80655							981
SBF1_50071	00h2	CDS	+	180	60		conserved protein of unknown function				069PI	0XYSK	* 0.32						-2.58959							1000+
SBF1_50073	00h2	CDS	−	369	123		protein of unknown function				05R2A	107KX		no detected expression
SBF1_50074	00h2	CDS	−	447	149		conserved protein of unknown function				075K9	0Z5K8	0.18				-1.02739							798
SBF1_50075	00h2	CDS	−	240	80		protein of unknown function					10B49		no detected expression
SBF1_50076	00h2	CDS	−	471	157		Metal-dependent hydrolase, beta-lactamase superfamily I (fragment)			R	08RFS	COG1235		no detected expression
SBF1_50077	00h2	CDS	−	171	57		Metallo-beta-lactamase domain protein (fragment)			R	08RFS	COG1235		no detected expression
SBF1_50078	00h2	CDS	−	621	207		conserved protein of unknown function				067RE	0XUCJ		no detected expression
SBF1_50079	00h2	CDS	−	1023	341		conserved protein of unknown function				08PNI	COG3723		no detected expression
SBF1_50081	00h2	CDS	−	378	126		conserved protein of unknown function				05YCC	122IS		no detected expression
SBF1_50082	00h2	CDS	−	429	143		protein of unknown function							no detected expression
SBF1_50084	00h2	CDS	−	420	140		protein of unknown function				08D37	1033I		no detected expression
SBF1_50085	00h2	CDS	−	258	86		conserved protein of unknown function				088J3	0YAR4		no detected expression
SBF1_50086	00h2	CDS	−	291	97		putative relication initiation protein				06I59	0XWJ8		no detected expression
SBF1_50087	00h2	CDS	−	246	82		protein of unknown function				087AN	11DPG		no detected expression
SBF1_50088	00h2	CDS	−	258	86		protein of unknown function			O	05Q9W	11YN8		no detected expression
SBF1_50089	00h2	CDS	−	189	63		protein of unknown function				083E1	101AH		no detected expression
SBF1_50090	00h2	CDS	−	201	67		protein of unknown function				07QDC	0ZV73		no detected expression
SBF1_50091	00h2	CDS	−	840	280		putative SPBc2 prophage-derived antirepressor protein YoqD			S	08ZUE	COG3646		no detected expression
SBF1_50092	00h2	CDS	−	666	222		putative phage-encoded protein			S	05KXT	COG3646		no detected expression
SBF1_50093	00h2	CDS	−	126	42		protein of unknown function							no detected expression
SBF1_50094	00h2	CDS	−	243	81		putative transcriptional regulator			K	05VZ8	COG1476		no detected expression
SBF1_50095	00h2	CDS	+	339	113		XRE family transcriptional regulator (fragment)			K	085U0	0ZYV5		no detected expression
SBF1_50097	00h2	CDS	−	264	88		protein of unknown function			J	06SQF	0YJV6		no detected expression
SBF1_50098	00h2	CDS	+	279	93		Putative transcriptional regulator (modular protein)				06Z1I	0YV25		no detected expression
SBF1_50099	00h2	CDS	+	366	122		protein of unknown function					10EG4		no detected expression
SBF1_50100	00h2	CDS	+	162	54		protein of unknown function				06PKF			no detected expression
SBF1_50101	00h2	CDS	+	228	76		protein of unknown function							no detected expression
SBF1_50103	00h2	CDS	+	630	210		conserved protein of unknown function				06WZ6	0YS13		no detected expression
SBF1_50104	00h2	CDS	+	219	73		protein of unknown function					10NGV		no detected expression
SBF1_50105	00h2	CDS	+	861	287		protein of unknown function				08BYY	0Z101		no detected expression
SBF1_50106	00h2	CDS	+	708	236		protein of unknown function				068EE	122SC		no detected expression
SBF1_50107	00h2	CDS	+	180	60		conserved protein of unknown function				0744Y	0Z7BP		no detected expression
SBF1_50108	00h2	CDS	−	366	122		protein of unknown function			K	06B0V	0XVMH	0.17					-3.6554							1000+
SBF1_50109	00h2	CDS	−	255	85		conserved protein of unknown function				05VAB	121DX		no detected expression
SBF1_50110	00h2	CDS	−	612	204		Gp66, putative (fragment)			R	05VAB	121DX		no detected expression
SBF1_50111	00h2	CDS	−	180	60		DNA-binding protein, excisionase family				085CV	0ZXM9		no detected expression
SBF1_50112	00h2	CDS	−	546	182		protein of unknown function				065HP	0XU1A		no detected expression
SBF1_50113	00h2	CDS	−	513	171		protein of unknown function			O	07ZAI	11KMP	0.17					-3.6554							1000+
SBF1_50114	00h2	CDS	−	210	70		conserved protein of unknown function				07BD7	0Z3BA		no detected expression
SBF1_50115	00h2	CDS	−	471	157		conserved protein of unknown function				06DKP	0Y16Y		no detected expression
SBF1_50116	00h2	CDS	−	141	47		protein of unknown function					0ZGD3		no detected expression
SBF1_50117	00h2	CDS	−	804	268		conserved protein of unknown function				05ESF	11JUS		no detected expression
SBF1_50118	00h2	CDS	−	978	326		protein of unknown function				06HB1	0Z6GV	0.16				0.355142							1000+
SBF1_50119	00h2	CDS	−	387	129		conserved protein of unknown function				06GAN	0Y8G6	0.16				-3.74628							1000+
SBF1_50120	00h2	CDS	−	507	169		conserved protein of unknown function				06DV2	0Y1UY	* 0.26				-3.74628		-4.43064					1000+		1000+
SBF1_50121	00h2	CDS	−	324	108		conserved protein of unknown function				069NI	0Y61E	0.18				-0.834928							602
SBF1_50122	00h2	CDS	−	480	160		conserved protein of unknown function				08N5D	119YV	0.18				-0.834928							773
SBF1_50123	00h2	CDS	−	168	56		protein of unknown function				06H1K	0XYRN		no detected expression
SBF1_50124	00h2	CDS	+	204	68		protein of unknown function				08DF8	0Y9W4		no detected expression
SBF1_50125	00h2	CDS	−	120	40		protein of unknown function				07D3B	0ZADJ		no detected expression
SBF1_50126	00h2	CDS	+	189	63		protein of unknown function					0Z8VC		no detected expression
SBF1_50127	00h2	CDS	−	453	151		protein of unknown function				05QRC	11JGH		no detected expression
SBF1_50128	00h2	CDS	−	687	229		protein of unknown function				068DM	0ZHYV		no detected expression
SBF1_50129	00h2	CDS	−	555	185		protein of unknown function				0647T	122YW		no detected expression
SBF1_50130	00h2	CDS	−	936	312		membrane protein of unknown function				061B7	1252D		no detected expression
SBF1_50131	00h2	CDS	−	474	158		conserved protein of unknown function				072V7	0Z0QQ		no detected expression
SBF1_50132	00h2	CDS	−	1335	445		exported protein of unknown function				077W5	11I4Q	0.18				0.556555							796
SBF1_50133	00h2	CDS	−	453	151		protein of unknown function					0XNPG		no detected expression
SBF1_50134	00h2	CDS	−¹	3126	1042		protein of unknown function			N	05VJ8	11JGH	0.16				-2.73629							1000+
SBF1_60001	00l1	CDS	−²	1559	521		exported protein of unknown function				06YPF	0YUIH	*** 0.81	general	3.27892	2.86073	1.15461	3.58425	3.37689			219	416	1000+	253	305
SBF1_60002	00l1	CDS	−¹	2001	667		protein of unknown function				08RCK	12D0J	*** 0.74		0.927666	0.742792	0.600263	1.45207	1.44954		328	336	503	750	514	372
SBF1_70001	012i	CDS	+¹	318	106		conserved protein of unknown function				06CBX	0Y2E9	*** 0.66		4.04441	1.35814	2.22242	3.14075	2.01503			74	334	134	107	206
SBF1_80001	01ck	CDS	−²	144	49		protein of unknown function			T	08HU6	COG1639		no detected expression
SBF1_80002	01ck	CDS	−	339	113		conserved membrane protein of unknown function			S	05MP4	COG1950	*** 0.44		-2.70167	-5.523	-7.57009	-2.59735	-3.40779		76				828	1000+
SBF1_80003	01ck	CDS	+	1377	459		ABC-type sugar transport system, periplasmic component			G	07Y4S	COG4213	* 0.29				-3.74628	-2.41184						1000+	1000+
SBF1_80006	01ck	CDS	+	813	271	yidA	Sugar phosphatase			R	07XTE	11FKE	*** 0.41					-2.24106	-1.42881						1000+	1000+
SBF1_80007	01ck	CDS	+	1017	339		alpha-hydroxy acid dehydrogenase, FMN-dependent			C	07WIA	COG1304	* 0.25			-2.56473		-3.6554					1000+		1000+
SBF1_80009	01ck	CDS	+	1239	413		putative Major facilitator superfamily MFS_1			EGPR	07SFI	0ZWS8		no detected expression
SBF1_80010	01ck	CDS	+	1917	639		Radical SAM superfamily protein			C	07SIB	COG1032	*** 0.52			0.595927	-2.14989	0.450543	0.282391				1000+	1000+	1000+	1000+
SBF1_80011	01ck	CDS	+	1200	400		conserved exported protein of unknown function			G	08YF7	11KYC	*** 0.45			-1.63288		-3.15376	-2.94494				1000+		1000+	1000+
SBF1_80012	01ck	CDS	+	894	298		conserved protein of unknown function			R	05C21	COG1660	*** 0.49			-1.06527	0.412221	-2.24106	-1.08271				1000+	674	1000+	1000+
SBF1_80013	01ck	CDS	+	1368	456		putative gluconeogenesis factor			S	05CHW	COG0391	*** 0.59			2.12447	-2.14989	-0.388925	-0.586674				333	1000+	1000+	1000+
SBF1_80015	01ck	CDS	+	1401	467	rpoN	RNA polymerase sigma-54 factor			K	05DTW	COG1508	*** 0.50					-0.771124	-0.822766						1000+	1000+
SBF1_80024	01ck	CDS	+	228	76	secG	putative protein-export membrane protein SecG			U	084SI	0ZXWY	*** 0.56			1.33956		1.42527	1.08905				392		195	230
SBF1_80025	01ck	CDS	+	471	157	smpB	SsrA-binding protein			O	08UH4	COG0691	*** 0.43				0.346102	0.427696	-1.13736					486	567	1000+
SBF1_80027	01ck	CDS	−¹	300	100		transposase				05GRC	10DUX	0.23		0.305158			-3.6554				374			1000+
SBF1_90002	01m3	CDS	−	162	54		protein of unknown function				07J5V	0ZNWB	0.12
SBF1_90003	01m3	CDS	+	1029	343		Phospho-2-dehydro-3-deoxyheptonate aldolase	EC 2.5.1.54		E	05E99	COG0722	*** 0.60			-0.190713	-0.410781	-0.424431	0.128368				1000+	1000+	1000+	1000+
SBF1_90004	01m3	CDS	+	525	175		protein of unknown function			S	082DN	COG4420	*** 0.58			-2.56473	-1.41172	1.14513	-1.9902				1000+	1000+	440	1000+
SBF1_90005	01m3	CDS	+	471	157		conserved protein of unknown function				05Z4G	128XM	0.22			-2.14808	-0.925758						1000+	1000+
SBF1_90006	01m3	CDS	+	1719	573		HAMP domain protein			NT	07YGR	0XNRY	*** 0.43			-0.371199	0.174496	-2.54259	-1.98994				1000+	1000+	1000+	1000+
SBF1_90008	01m3	CDS	−	756	252		protein of unknown function				08JFE	COG4951	** 0.33					-3.6554	-2.94494						1000+	1000+
SBF1_90009	01m3	CDS	−	150	50		protein of unknown function				05Y29	COG4390	0.20						-3.35692							1000+
SBF1_90010	01m3	CDS	−	240	80		protein of unknown function				07FJ6	10BFK		no detected expression
SBF1_90019	01m3	CDS	+	594	198		conserved protein of unknown function				061Z4	12D4B	*** 0.43			-2.14808	-3.74628	1.51701	-1.52909				1000+	1000+	340	1000+
SBF1_90022	01m3	CDS	+	636	212		putative iron-sulfur flavoprotein			R	08PVJ	0XTDD	** 0.37					-1.50496	-1.69283						1000+	1000+
SBF1_90025	01m3	CDS	+	840	280		UbiE/COQ5 methyltransferase family protein			QR	079VY	0XSKB	0.17						-3.35692							1000+
SBF1_90026	01m3	CDS	+	1248	416	ilvA	L-threonine dehydratase biosynthetic IlvA	EC 4.3.1.19		E	05C7B	COG1171	*** 0.56			-0.371199	-0.732945	-1.348	-0.206391				955	1000+	1000+	1000+
SBF1_90027	01m3	CDS	+	1113	371		Response regulator receiver modulated diguanylate cyclase			T	08NGR	11NH3	*** 0.41				1.42889	-0.0562331	-1.75373					540	1000+	1000+
SBF1_90028	01m3	CDS	−	1005	335		putative phosphohydrolase			R	05W2Q	128K5	*** 0.45			-1.7759		-2.81688	-2.30922				1000+		1000+	1000+
SBF1_90029	01m3	CDS	+	1152	384		FAD dependent oxidoreductase family protein			E	08IQ5	0XNXW	* 0.31		0.826258	-0.703321		-3.6554	-3.60275			489	1000+		1000+	1000+
SBF1_90030	01m3	CDS	+	285	95		protein of unknown function				08FAM	COG3074	*** 0.46				-3.74628	-1.27089	0.580287					1000+	1000+	368
SBF1_100001	01ms	CDS	−²	816	272		Methyl-accepting chemotaxis protein			NT	05FKZ	11UPJ	*** 0.55			0.462587		-0.84034	-1.25311				568		1000+	1000+
SBF1_100005	01ms	CDS	−	453	151	argR	Arginine repressor			K	05XBY	COG1438	*** 0.56			-2.14808	-2.14989	-0.804814	-1.476				1000+	1000+	1000+	1000+
SBF1_100006	01ms	CDS	−	819	273	ppnK	putative inorganic polyphosphate/ATP-NAD kinase	EC 2.7.1.23		G	05F91	COG0061	*** 0.57		0.305158	-1.22692	1.8165	0.329301	-0.522511			555	1000+	333	812	1000+
SBF1_100007	01ms	CDS	−	810	270	yqxC	putative rRNA methyltransferase YqxC	EC 2.1.1.-		J	05DX0	COG1189	*** 0.65		0.305158	0.465787	0.63337	-0.138383	0.571271			552	666	591	1000+	721
SBF1_100008	01ms	CDS	−	1887	629	dxs	1-deoxyxylulose-5-phosphate synthase, thiamine-requiring, FAD-requiring	EC 2.2.1.7	yajP	HI	05C2V	COG1154	*** 0.57			0.85535		0.0496381	1.20776				1000+		1000+	1000+
SBF1_100009	01ms	CDS	−	615	205		conserved exported protein of unknown function				05K8C	11TST	*** 0.63			-1.63288	-1.41172	-0.0888689	0.0596878				1000+	1000+	850	843
SBF1_100010	01ms	CDS	−	441	147	yuiD	Uncharacterized membrane protein YuiD			S	05MII	COG1963	*** 0.57			-0.371199	-3.74628	-1.46455	-0.796342				477	1000+	1000+	988
SBF1_100011	01ms	CDS	−	867	289	ispA	geranyltranstransferase	EC 2.5.1.10, EC 2.5.1.1		H	05CTB	COG0142	*** 0.54		0.826258	-1.63288		-0.781053	0.433675			434	1000+		1000+	903
SBF1_100016	01ms	CDS	−	501	167	nusB	N utilization substance protein B homolog			K	05M7K	COG0781	*** 0.57			-1.63288	1.17481	-0.643509	-0.0680673				1000+	721	953	750
SBF1_100017	01ms	CDS	−	249	83		conserved protein of unknown function			S	07FQN	0ZI8T	*** 0.48			-1.7759	-0.147589	-2.75046	-1.02636				759	808	1000+	692
SBF1_100018	01ms	CDS	−	516	172		conserved exported protein of unknown function			S	05YFQ	122ZP	*** 0.53			-0.465127	-1.41172	-0.817328	-0.817425				836	1000+	1000+	1000+
SBF1_100019	01ms	CDS	−	435	145		conserved protein of unknown function			S	08ZSR	COG1302	*** 0.73		3.16457	1.15387	0.350094	1.24224	1.64522		194	62	163	390	212	193
SBF1_100020	01ms	CDS	−¹	195	65		protein of unknown function			I	073HV	COG4770	*** 0.54			-1.26254	-2.14989	-0.464313	0.0289961				427	1000+	414	374
SBF1_110001	01oc	CDS	−²	327	110		Putative molybdopterin binding domain protein (fragment)			H	05C43	COG2191	* 0.28						-2.94494							1000+
SBF1_110002	01oc	CDS	−	606	202		putative Restriction endonuclease family protein				06K0Y		0.20						-4.39012							1000+
SBF1_110003	01oc	CDS	−	1785	595		Radical SAM superfamily protein			OP	065SC	COG1180	0.20						-4.39012							1000+
SBF1_110004	01oc	CDS	−	138	46		protein of unknown function							no detected expression
SBF1_110005	01oc	CDS	−	864	288		Radical SAM domain protein (modular protein)			H	07WX4	COG0502	* 0.28						-3.28543							1000+
SBF1_110006	01oc	CDS	−	330	110		Iron-sulfur cluster biosynthesis family protein			S	08YX9	0XUE1	0.16				-3.74628							1000+
SBF1_110007	01oc	CDS	−	1908	636		Molybdenum cofactor synthesis domain protein			HP	08EK9	COG0303	** 0.40			-1.14105	-3.74628	-3.15376	-3.79441				1000+	1000+	1000+	1000+
SBF1_110008	01oc	CDS	−	1242	414		Molybdenum cofactor synthesis domain protein			H	05CVM	COG0303	0.20						-4.43064							1000+
SBF1_110012	01oc	CDS	−	147	49		protein of unknown function					10CKB	0.19						-2.79212							1000+
SBF1_110013	01oc	CDS	−	1092	364		ABC-type transporter, periplasmic subunit			P	07S5J	10TNH	** 0.33		1.51383	-2.14808			-2.2679			355	1000+			1000+
SBF1_110014	01oc	CDS	+	123	41		protein of unknown function				08BD8	101XP		no detected expression
SBF1_110015	01oc	CDS	−	1572	524		protein of unknown function				05UHI	11YWR	0.20						-4.43064							1000+
SBF1_110016	01oc	CDS	−	345	115		conserved protein of unknown function			S	08R35	11FDF	0.20						-3.35692							1000+
SBF1_110017	01oc	CDS	−	525	175		Molybdopterin biosynthesis enzyme (fragment)				08R35	11FDF	0.20						-4.43064							1000+
SBF1_110018	01oc	CDS	−	1467	489		conserved protein of unknown function			RS	05F08	COG2014	0.17					-3.15376							1000+
SBF1_110019	01oc	CDS	−	816	272		Uncharacterized ABC transporter ATP-binding protein HI_1272			HP	05E0A	COG1120	* 0.26					-3.6554	-4.43064						1000+	1000+
SBF1_110020	01oc	CDS	−	1056	352		putative ABC transporter permease protein HI_1471			P	05EHG	COG0609	0.24					-2.54259	-3.79441						1000+	1000+
SBF1_110021	01oc	CDS	−	834	278		Methyltransferase			QR	05IY4	11UFX		no detected expression
SBF1_110022	01oc	CDS	−	519	173		ABC-type Fe3+-hydroxamate transport system, periplasmic component (fragment)			P	07S5J	10TNH		no detected expression
SBF1_110023	01oc	CDS	−	153	51		protein of unknown function				07ZYY	10TNH		no detected expression
SBF1_110024	01oc	CDS	−	879	293		Uncharacterized solute-binding protein Pmob_0379			P	066FR	COG0725		no detected expression
SBF1_110025	01oc	CDS	−	1092	364		ABC-type transporter, periplasmic subunit			P	07S5J	10TNH		no detected expression
SBF1_110026	01oc	CDS	−	780	260		Uncharacterized ABC transporter ATP-binding protein HI_1272			HP	05E0A	COG1120		no detected expression
SBF1_110027	01oc	CDS	−	1074	358		conserved membrane protein of unknown function			P	05EHG	COG0609	0.20						-4.43064							1000+
SBF1_110028	01oc	CDS	−	1041	347		conserved protein of unknown function			H	0824A	COG0502	0.09		-1.54931	-4.34752	-6.1366	-5.48841	-5.38995		335					1000+
SBF1_110029	01oc	CDS	−	1128	376		conserved exported protein of unknown function			P	07ZYY	10TNH	0.14		-1.54931	-4.34752	-4.65629	-4.61277	-6.33989		344			1000+	1000+
SBF1_110030	01oc	CDS	+	240	80		protein of unknown function				070PE	0YXIM	0.06		-1.54931	-4.34752	-4.65629	-5.48841	-6.33989		121			1000+
SBF1_110031	01oc	CDS	−	1086	362		ABC transporter, periplasmic binding protein	EC 3.6.3.-		P	05S10	10TNH	0.18			-2.09571							1000+
SBF1_110032	01oc	CDS	+	150	50		protein of unknown function			C	06D95	0Y02D		no detected expression
SBF1_110033	01oc	CDS	−	804	268		Uncharacterized ABC transporter ATP-binding protein HI_1272			HP	05E0A	COG1120	* 0.26					-3.6554	-3.79441						1000+	1000+
SBF1_110034	01oc	CDS	−	987	329		putative ABC transporter permease protein HI_1471			P	08JTN	COG0609	0.17					-3.15376							1000+
SBF1_110035	01oc	CDS	−	258	86		protein of unknown function				08PIT	0ZVTW		no detected expression
SBF1_110036	01oc	CDS	−	135	45		conserved protein of unknown function							no detected expression
SBF1_110037	01oc	CDS	+	159	53		protein of unknown function				0837D	0ZXCW	0.20						-3.60275							1000+
SBF1_110038	01oc	CDS	+	615	205		Radical SAM, TatD-associated, bacteria			R	08XP6	COG0535		no detected expression
SBF1_110042	01oc	CDS	−	624	208		Methyltransferase domain protein			QR	07YE1	11NFP	0.16					-2.27946							1000+
SBF1_110043	01oc	CDS	−	780	260		Uncharacterized ABC transporter ATP-binding protein HI_1272			HP	05E0A	COG1120		no detected expression
SBF1_110044	01oc	CDS	−	1062	354		FecCD transport family protein			P	05EHG	COG0609	0.18				-2.83132							1000+
SBF1_110045	01oc	CDS	−	1143	381		Periplasmic binding family protein			P	05S10	10TNH	** 0.37				-0.410781	-3.36469	-2.87773					1000+	1000+	1000+
SBF1_110046	01oc	CDS	−	861	287		Quinolinate phosphoribosyl transferase, C-terminal domain protein			H	07XWS	COG0157	*** 0.42		0.517052	-2.14808		-1.02447	-1.2623			557	1000+		1000+	1000+
SBF1_110047	01oc	CDS	−	852	284	yvgL	putative ABC transporter substrate-binding lipoprotein YvgL			P	08S6J	COG0725	** 0.35		0.517052		-1.14837	-3.6554	-1.66316			553		1000+	1000+	1000+
SBF1_110048	01oc	CDS	−	1059	353		ABC transporter family protein			EP	08IJ6	COG1118	*** 0.42			-1.7759		-2.00683	-2.21643				1000+		1000+	1000+
SBF1_110049	01oc	CDS	−	627	209	modB	molybdate transporter subunit ; membrane component of ABC superfamily		chlJ, tslJ	P	05E0C	COG4149	** 0.33					-3.6554	-2.10507						1000+	1000+
SBF1_110050	01oc	CDS	−	666	222		ABC transporter family protein			P	08IJ6	COG1118	*** 0.54			-0.00658841	-1.14837	-0.542009	0.941537				539	1000+	1000+	544
SBF1_110051	01oc	CDS	−	687	229	modB	molybdate transporter subunit ; membrane component of ABC superfamily		chlJ, tslJ	P	05E0C	COG4149	*** 0.53		-1.54931	-1.62875	-0.184914	-0.568103	-0.407769		259		1000+	980	714	649
SBF1_110052	01oc	CDS	−	807	269	modA	molybdate transporter subunit ; periplasmic-binding component of ABC superfamily			P	08S6J	COG0725	*** 0.59			-2.14808	0.267645	0.224077	-0.0196314				1000+	1000+	878	1000+
SBF1_110053	01oc	CDS	+	159	53		protein of unknown function						*** 0.42					-1.39591	-2.90396						586	1000+
SBF1_110054	01oc	CDS	+	939	313		conserved protein of unknown function			P	07RCF	COG1910	*** 0.53			-2.09571		0.623403	-0.890685				1000+		818	1000+
SBF1_110055	01oc	CDS	−	504	168		conserved protein of unknown function				05PZY	11YAV	* 0.32			0.666564		-2.81688	-4.39012				302		1000+	1000+
SBF1_110056	01oc	CDS	−	1872	624		Uncharacterized ABC transporter ATP-binding protein TM_0288			V	05BZ1	COG2274	* 0.31			0.780218			-3.35692				790			1000+
SBF1_110057	01oc	CDS	−	1833	611		ABC-type multidrug transport system, ATPase and permease component			V	05BZ1	COG2274	* 0.26			-0.092383	-1.14837	-3.6554					1000+	1000+	1000+
SBF1_110058	01oc	CDS	+	807	269		Methyl-accepting chemotaxis protein			NT	05FKZ	11UPJ	* 0.31			-2.14808		-3.15376	-3.35692				1000+		1000+	1000+
SBF1_110059	01oc	CDS	−	1119	373		Diguanylate cyclase (GGDEF) domain-containing protein			T	05GN1	11TS7	0.20						-4.39012							1000+
SBF1_110060	01oc	CDS	−	612	204		conserved protein of unknown function				0639C	122UV	0.17					-3.15376							1000+
SBF1_110061	01oc	CDS	−	408	136		conserved exported protein of unknown function				05Z9G	125A6		no detected expression
SBF1_110062	01oc	CDS	−¹	201	67		protein of unknown function				08U64	123PJ		no detected expression
SBF1_120001	01vn	CDS	−²	558	186	efp	Elongation factor P			J	05DRH	COG0231	*** 0.64			0.958412	2.13347	2.41019	2.72139				299	400	216	210
SBF1_120002	01vn	CDS	−	1065	355	yqhT	Uncharacterized peptidase YqhT	EC 3.4.-.-		E	05DC7	COG0006	*** 0.63		0.826258	1.3042	2.53807	1.93895	1.96078			478	389	324	437	462
SBF1_120003	01vn	CDS	−	447	149	aroQ	3-dehydroquinate dehydratase	EC 4.2.1.10		E	08Z38	COG0757	*** 0.59			1.25962	0.0749155	1.0356	0.893517				221	987	388	427
SBF1_120005	01vn	CDS	−	576	192		conserved protein of unknown function				08Y3H	COG3463		no detected expression
SBF1_120006	01vn	CDS	−	1464	488		conserved protein of unknown function			NU	07NHB	0ZB6M	0.15			-1.22692							1000+
SBF1_120007	01vn	CDS	−	765	255	tapD	Type 4 prepilin-like proteins leader peptide-processing enzyme [Includes: Leader peptidase ; N-methyltransferase]	EC 2.1.1.-, EC 3.4.23.43		NOU	05EHH	COG1989		no detected expression
SBF1_120008	01vn	CDS	−	489	163		Prepilin-type N-terminal cleavage/methylation domain protein			NU	08324	0ZX5Y		no detected expression
SBF1_120009	01vn	CDS	−	1203	401		Bacterial type II secretion system F domain protein			NU	05D7Q	COG1459	* 0.29					-3.6554	-4.39012						1000+	1000+
SBF1_120010	01vn	CDS	−	1047	349	yggR	transporter			NU	05CZX	COG2805		no detected expression
SBF1_120011	01vn	CDS	−	1689	563		Type II/IV secretion system family protein			NU	07QHF	COG2804	** 0.37			-0.118096		-3.6554	-2.18625				1000+		1000+	1000+
SBF1_120012	01vn	CDS	−¹	312	104		conserved protein of unknown function				0794I	0Z60B	0.17					-3.6554							1000+
SBF1_130001	01xs	CDS	+¹	336	112		protein of unknown function			NT	05CBS	COG0643	*** 0.45			1.15988		-1.24573	-1.57038				628		974	1000+
SBF1_130002	01xs	CDS	+²	492	164		Chemotaxis signal transduction protein			NT	08V3W	COG0835	** 0.38					-1.13563	-1.58125						1000+	1000+
SBF1_140001	024k	CDS	+¹	468	156		conserved protein of unknown function				07X9E	COG1315		no detected expression
SBF1_140002	024k	CDS	+	1185	395		Molybdenum cofactor synthesis domain protein			H	05CVM	COG0303	*** 0.58			-0.41675		-0.84034	-1.42472				1000+		1000+	1000+
SBF1_140003	024k	CDS	+	735	245		Molybdopterin-guanine dinucleotide biosynthesis protein B (modular protein)			H	05FNP	COG1763	** 0.40				0.556555	-3.15376	-1.66316					552	1000+	1000+
SBF1_140004	024k	CDS	−	915	305		Na+/Pi-cotransporter family protein			P	05EAM	COG1283	** 0.33					-1.1963	-1.87263						1000+	1000+
SBF1_140005	024k	CDS	+	1011	337		Aldo/keto reductase family protein			R	08J3A	COG1453	*** 0.50			-1.14756	0.351993	-3.6554	-1.36019				1000+	795	1000+	1000+
SBF1_140006	024k	CDS	+	507	169	yhfO	uncharacterized N-acetyltransferase YhfO			KR	064BG	12CW6	*** 0.47	lactate/butyrate	3.94098	-1.22692	-0.273192	-0.393706	0.650237			87	1000+	1000+	1000+	545
SBF1_140007	024k	CDS	−	168	56		protein of unknown function				0647V	1123D		no detected expression
SBF1_140008	024k	CDS	+	1494	498		Modulator of DNA gyrase family protein			R	05D1U	COG0312	*** 0.46				0.0713389	-1.84114	-1.89549					988	1000+	1000+
SBF1_140009	024k	CDS	+	1320	440		Modulator of DNA gyrase family protein			R	07TF8	COG0312	*** 0.48			-2.14808		-0.53152	-1.57038				1000+		1000+	1000+
SBF1_140010	024k	CDS	+²	707	237		Histidinol phosphatase			ER	07VD8	COG1387	** 0.33		1.19434		-2.73629	-3.6554	-3.2174			329		1000+	1000+	1000+
SBF1_150001	02e6	CDS	−²	468	156		conserved protein of unknown function				05M16	11UQT	*** 0.43					-0.0541699	-1.21763						716	1000+
SBF1_150002	02e6	CDS	+	513	171		conserved protein of unknown function				085PE	0ZY4Z	** 0.36			0.506014		-2.81688	-3.79441				357		1000+	1000+
SBF1_150003	02e6	CDS	−	768	256	rluB	Ribosomal large subunit pseudouridine synthase B	EC 5.4.99.22		J	05FE9	COG1187	0.17					-3.6554							1000+
SBF1_150010	02e6	CDS	−	198	66		protein of unknown function				08D5J	0ZZCI	0.16		-1.54931	-3.17203	-6.27895	-5.48845	-4.55792		90		1000+			1000+
SBF1_150011	02e6	CDS	−	603	201		exported protein of unknown function				06036	127TH	* 0.31		0.305158				-3.2174			504				1000+
SBF1_150012	02e6	CDS	−	126	42		protein of unknown function					10WZ5		no detected expression
SBF1_150013	02e6	CDS	−	276	92		conserved exported protein of unknown function				084W5	0Z15I		no detected expression
SBF1_150014	02e6	CDS	+	285	95		Transcriptional regulator, AbrB family			K	0696Q	0XXR5	*** 0.42			-0.118096	-3.74628	-3.6554	-2.18625				300	1000+	1000+	1000+
SBF1_150016	02e6	CDS	−	549	183	scpB	Segregation and condensation protein B			K	05K8I	COG1386	*** 0.57			-1.7759	1.11826	0.168554	-2.81314				1000+	339	680	1000+
SBF1_150017	02e6	CDS	−	768	256	scpA	Segregation and condensation protein A			S	08KVX	COG1354	*** 0.49					0.393002	-1.08739						808	1000+
SBF1_150018	02e6	CDS	−	975	325	trpS	Tryptophan--tRNA ligase	EC 6.1.1.2		J	05C31	COG0180	*** 0.51			-2.14808	-0.366228	0.640223	-0.843806				1000+	961	860	1000+
SBF1_150019	02e6	CDS	−	651	217		Peptidase M50 family protein			R	08Z4T	COG1994	* 0.29					-2.81688	-1.82818						1000+	1000+
SBF1_150020	02e6	CDS	−	2550	850		CBS domain pair family protein			JR	07QU1	COG0617	*** 0.64			-0.371199	1.19074	0.558386	-0.320067				1000+	974	1000+	1000+
SBF1_150021	02e6	CDS	−	342	114		conserved protein of unknown function				05SFP	11YUQ	*** 0.56			-1.7759	-3.74628	-2.35239	-0.909231				901	1000+	1000+	896
SBF1_150022	02e6	CDS	+	678	226		HAD-superhydrolase, subIA, variant 3 family protein			R	05MN5	COG0637	0.17					-3.6554							1000+
SBF1_150023	02e6	CDS	+	291	97		conserved protein of unknown function				06MDV	10A32	0.15			-1.22692							1000+
SBF1_150024	02e6	CDS	−	153	51		protein of unknown function				06MTA	11ADB		no detected expression
SBF1_150025	02e6	CDS	−	192	64		protein of unknown function				06V9Y	0YQBS		no detected expression
SBF1_150026	02e6	CDS	−	1032	344		putative CoA-substrate-specific enzyme activase			I	05CIZ	COG1924	0.21						-4.39012							1000+
SBF1_150027	02e6	CDS	−	1149	383		conserved protein of unknown function			S	05E3C	COG3581	* 0.26					-3.6554	-4.43064						1000+	1000+
SBF1_150028	02e6	CDS	−	1074	358		conserved protein of unknown function			S	05NBY	COG3580	* 0.26					-3.15376	-3.79441						1000+	1000+
SBF1_150035	02e6	CDS	+	816	272	sigF	RNA polymerase sigma-F factor			K	05CT2	COG1191	** 0.37		-1.54931	-3.17203	-0.870449	-2.67334	-2.67812		280		1000+	1000+	1000+	1000+
SBF1_150037	02e6	CDS	−	492	164		CoA-binding-like protein			R	05K3T	11TK1		no detected expression
SBF1_150038	02e6	CDS	−	1311	437	pdp	Pyrimidine-nucleoside phosphorylase	EC 2.4.2.2		F	05CMW	COG0213	*** 0.41		0.826258			-0.407288	-1.95303			521			1000+	1000+
SBF1_150039	02e6	CDS	−	831	277	punA	Purine nucleoside phosphorylase 1	EC 2.4.2.1		F	07QSW	COG0005	** 0.37			0.335832		-2.54259	-2.2679				1000+		1000+	1000+
SBF1_150040	02e6	CDS	−	225	75		conserved protein of unknown function				07D55	0ZH87	0.18				-2.83132							1000+
SBF1_150041	02e6	CDS	−	1008	336		Transcriptional regulator			K	05DUM	0XT7A	** 0.37				-1.18136		-2.2679					1000+		1000+
SBF1_150042	02e6	CDS	−	1116	372	ald	Alanine dehydrogenase	EC 1.4.1.1		E	05DCF	COG0686	*** 0.44			-2.14808	0.909362	-3.6554	-0.770945				1000+	776	1000+	1000+
SBF1_160001	02it	CDS	+¹	1047	349	panC	Pantothenate synthetase	EC 6.3.2.1		H	08IAA	COG0414	** 0.36			0.20369		-3.6554	-3.15255				1000+		1000+	1000+
SBF1_160002	02it	CDS	+	384	128	panD	aspartate 1-decarboxylase	EC 4.1.1.11		H	08Z2X	COG0853	0.23			-2.14808							1000+
SBF1_160003	02it	CDS	+	927	309	nadA	Quinolinate synthase A	EC 2.5.1.72		H	05D0I	COG0379	*** 0.66			-0.27048	1.64198	0.890253	1.06192				1000+	534	749	628
SBF1_160004	02it	CDS	+	1641	547	nadB	L-aspartate oxidase	EC 1.4.3.16		H	08IYU	COG0029	*** 0.61		0.527846	-0.00947441	-1.19871	-0.241775	-0.853648		296	356	569	1000+	885	1000+
SBF1_160005	02it	CDS	+	873	291	nadC	putative nicotinate-nucleotide pyrophosphorylase [carboxylating]	EC 2.4.2.19		H	05D18	COG0157	*** 0.69			1.51979	1.39724	1.6075	0.785076				374	880	529	754
SBF1_160006	02it	CDS	+	981	327		Biotin-[acetyl-CoA-carboxylase] ligase	EC 6.3.4.15		HK	07SSC	COG1654	*** 0.58			-0.678837	2.15766	0.367972	-0.297818				944	393	966	1000+
SBF1_160007	02it	CDS	+	543	181		BioY family protein			R	05GB1	COG1268	* 0.32				-0.147589		-2.25974					1000+		1000+
SBF1_160008	02it	CDS	+	768	256	coaX	Type III pantothenate kinase	EC 2.7.1.33		K	05CGM	COG1521	*** 0.56			0.936958	-1.41172	-0.261224	-0.528481				595	1000+	1000+	1000+
SBF1_160009	02it	CDS	+	957	319	dus	putative tRNA-dihydrouridine synthase 1	EC 1.-.-.-		J	05CEH	COG0042	*** 0.53			-0.153612	-3.74628	-1.99045	-0.600213				848	1000+	1000+	1000+
SBF1_160010	02it	CDS	+	471	157	greA	Transcription elongation factor GreA			K	08UKH	COG0782	*** 0.65		-0.656624	-0.462293	-2.64412	0.740259	0.746034		204	453	584	1000+	266	290
SBF1_160011	02it	CDS	+	1491	497	lysU	lysine tRNA synthetase, inducible	EC 6.1.1.6	supN	J	05CRK	COG1190	*** 0.51			-2.14808		0.252744	0.110956				1000+		1000+	1000+
SBF1_160012	02it	CDS	−¹	213	71		protein of unknown function					10F1M	** 0.33				-3.74628	-3.6554	-3.35692					1000+	1000+	1000+
SBF1_170001	02ki	CDS	+¹	375	125		conserved protein of unknown function				06HHI	0Y8W6	0.20						-4.39012							1000+
SBF1_170002	02ki	CDS	−	807	269		Carbon-nitrogen hydrolase family protein			R	05CQP	COG0388	* 0.27					-3.6554	-1.2441						1000+	1000+
SBF1_170003	02ki	CDS	−	1125	375		conserved protein of unknown function			E	07TGY	COG2195	** 0.33					-3.6554	-1.86147						1000+	1000+
SBF1_170004	02ki	CDS	−	516	172		Putative peroxiredoxin (modular protein)			R	065RI	12BSC	*** 0.60		0.233009	-0.361758	-0.059598	-0.0198117	0.337924		219	269	381	822	504	388
SBF1_170005	02ki	CDS	−	312	104		conserved protein of unknown function				064X8	1258X	*** 0.47			0.422196		-2.24106	-0.707214				727		1000+	718
SBF1_170006	02ki	CDS	−	3804	1268		Phosphoribosylformylglycinamidine synthase	EC 6.3.5.3		F	08FQY	COG0047	*** 0.54	lactate/butyrate	3.48414	2.18973	-1.41172	1.041	-0.536784			431	1000+	1000+	1000+	1000+
SBF1_170007	02ki	CDS	+	141	47		protein of unknown function							no detected expression
SBF1_170008	02ki	CDS	+	150	50		protein of unknown function				077U9	0ZD6P		no detected expression
SBF1_170009	02ki	CDS	+	819	273		conserved protein of unknown function				05UIU	11YM4		no detected expression
SBF1_170010	02ki	CDS	+	1050	350		putative aminopeptidase			R	07YX6	COG2234	*** 0.44				-0.925758	-0.923047	-3.35692					1000+	1000+	1000+
SBF1_170011	02ki	CDS	−	177	59		protein of unknown function				08WNE	11M0T		no detected expression
SBF1_170013	02ki	CDS	−	882	294		conserved membrane protein of unknown function			EGR	080C0	0ZWEV	** 0.39					-2.75046	-3.23601						1000+	1000+
SBF1_170014	02ki	CDS	−	243	81	uppP_2b	fragment of undecaprenyl-diphosphate phosphatase (part 2/2)	EC 3.6.1.27		V	05DWR	COG1968	0.18			0.193477							227
SBF1_170015	02ki	CDS	−	594	198	uppP_2a	fragment of undecaprenyl-diphosphate phosphatase (part 1/2)	EC 3.6.1.27		V	05DWR	COG1968	*** 0.41	acetate		1.85004	-0.925758		-4.43064				550	1000+		1000+
SBF1_170016	02ki	CDS	−	393	131		conserved protein of unknown function				06RIT	0YHGU	0.20						-4.39012							1000+
SBF1_170017	02ki	CDS	+	168	56		protein of unknown function				07N4V	0Z14U		no detected expression
SBF1_170018	02ki	CDS	−¹	960	320		Zn-dependent protease with chaperone function (fragment)			O	05C2Y	COG0501	* 0.26						-2.4339							1000+
SBF1_180001	02pu	CDS	−²	1194	398		conserved protein of unknown function			R	05E4P	COG1373	* 0.28					-3.6554	-3.35692						1000+	1000+
SBF1_190001	02r7	CDS	−²	277	94		conserved protein of unknown function				08PJJ	0ZAZJ		no detected expression
SBF1_190002	02r7	CDS	+	735	245		Cytochrome B (modular protein)				05SET	120QI	* 0.31					-1.39591	-4.39012						1000+	1000+
SBF1_190003	02r7	CDS	−	90	30		protein of unknown function							no detected expression
SBF1_190004	02r7	CDS	+	153	51		protein of unknown function				08HE7			no detected expression
SBF1_190005	02r7	CDS	+	372	124		conserved protein of unknown function				06GAN	0Y8G6	* 0.26					-1.28031	-4.43064						1000+	1000+
SBF1_190006	02r7	CDS	−	459	153		protein of unknown function				06KHJ	0ZRQ3	0.17					-1.14198							1000+
SBF1_190007	02r7	CDS	−	168	56		protein of unknown function				07GUK	12102		no detected expression
SBF1_190012	02r7	CDS	−	558	186		conserved protein of unknown function				08U5J	0Y8KP	*** 0.62			-0.00658841	-0.410781	0.88713	0.0907175				463	1000+	507	732
SBF1_190013	02r7	CDS	−	774	258	nadE	NH(3)-dependent NAD(+) synthetase	EC 6.3.1.5		H	07RW9	COG0171	*** 0.64			0.649402	-1.14837	1.61542	1.50791				447	1000+	492	444
SBF1_190014	02r7	CDS	−	1452	484	pncB	Nicotinate phosphoribosyltransferase	EC 6.3.4.21		H	05DAP	COG1488	*** 0.65		1.51383	1.52023	0.451182	0.560455	1.91504			407	672	991	1000+	593
SBF1_190015	02r7	CDS	−	1383	461	argH	Argininosuccinate lyase	EC 4.3.2.1		E	05CH7	COG0165	*** 0.61			-1.63288	0.515665	0.924735	0.521195				1000+	1000+	871	1000+
SBF1_190016	02r7	CDS	−	1209	403	argG	Argininosuccinate synthase	EC 6.3.4.5		E	05CDH	COG0137	*** 0.70	general	1.19434	0.842821	1.34293	1.75035	2.94966			423	795	558	620	309
SBF1_190017	02r7	CDS	+	153	51		protein of unknown function					117M9	** 0.34			-2.09571	-3.74628	-1.13563					724	1000+	621
SBF1_190018	02r7	CDS	−	945	315	argF	Ornithine carbamoyltransferase	EC 2.1.3.3		E	05DBV	COG0078	*** 0.69			0.868938	1.01684	1.5384	2.11287				620	679	527	391
SBF1_190019	02r7	CDS	+	1170	390		putative membrane protein				065T9	129AB	*** 0.41			-2.56473	-1.41172	-2.75046	-2.44594				1000+	1000+	1000+	1000+
SBF1_190020	02r7	CDS	−	123	41		protein of unknown function				085CW	0Y6CT	*** 0.41			-2.14808		-1.99045	-1.17916				1000+		1000+	468
SBF1_190021	02r7	CDS	−	180	60		protein of unknown function			N	05E1Q	0Y1GA	** 0.39			-2.14808		-2.81688	-1.93028				1000+		1000+	866
SBF1_190022	02r7	CDS	−	3198	1066	carB	carbamoyl-phosphate synthase large subunit	EC 6.3.5.5	arg+ura, cap, pyrA	EF	05CU6	COG0458	*** 0.69			1.15137	0.58969	2.31305	2.13123				1000+	1000+	880	933
SBF1_190023	02r7	CDS	−	1101	367	carA	carbamoyl phosphate synthetase small subunit, glutamine amidotransferase	EC 6.3.5.5	arg+ura, cap, pyrA, arg	EF	05C1M	COG0505	*** 0.52	lactate/butyrate	-2.14007	-0.453975	-6.67817	-0.681583	-0.25005		227		1000+		798	557
SBF1_190024	02r7	CDS	−	1215	405	argD	Acetylornithine aminotransferase	EC 2.6.1.11		E	05C8Y	COG4992	*** 0.60			1.47238	-1.7341	0.206878	1.31827				680	1000+	1000+	695
SBF1_190025	02r7	CDS	−	231	77		protein of unknown function				072U4	0ZVTI	*** 0.52			0.167087	-3.7991	-2.54259	-1.48461				250	1000+	1000+	861
SBF1_190026	02r7	CDS	−	903	301	argB	Acetylglutamate kinase	EC 2.7.2.8		E	05CAS	COG0548	*** 0.56			0.732551	1.16405	-0.236	0.313173				656	484	1000+	902
SBF1_190027	02r7	CDS	−	1260	420	argJ	Arginine biosynthesis bifunctional protein ArgJ [Includes: Glutamate N-acetyltransferase ; Amino-acid acetyltransferase]	EC 2.3.1.1, EC 2.3.1.35		E	05C5V	COG1364	*** 0.58		0.826258	-0.741311	0.267645	1.3716	0.759196			510	1000+	1000+	671	934
SBF1_190028	02r7	CDS	−	1026	342	argC	N-acetyl-gamma-glutamyl-phosphate reductase	EC 1.2.1.38		E	05C0N	COG0002	*** 0.61		0.305158	-0.279019	-1.14837	0.0640286	0.759438			582	925	1000+	1000+	820
SBF1_190029	02r7	CDS	+	117	39		PDDEXK_3 family protein (fragment)			E	05PK7	11VA3	** 0.39					-1.77728	-0.53075						853	323
SBF1_190030	02r7	CDS	−	1167	389		Amidohydrolase family protein			R	07RVX	COG1473	*** 0.54			-0.80943		-0.370659	-2.06674				1000+		1000+	1000+
SBF1_190032	02r7	CDS	−	201	67		N-acetylmuramoyl-L-alanine amidase family protein (fragment)				07JHE	0YMYB		no detected expression
SBF1_190033	02r7	CDS	−	1539	513		Drug resistance transporter, EmrB/QacA subfamily			EGPR	05C0R	0XNN3	*** 0.48			-0.937572	-3.74628	-1.49989	-2.81314				1000+	1000+	1000+	1000+
SBF1_190034	02r7	CDS	−	456	152		CBS domain containing protein			R	08JNW	0ZWUK	0.23				-3.74628	-2.27946						1000+	1000+
SBF1_190035	02r7	CDS	+	432	144	yxaD	Uncharacterized HTH-type transcriptional regulator YxaD			K	061AU	121KI	* 0.26					-3.6554	-3.79441						1000+	1000+
SBF1_190038	02r7	CDS	−	792	264	truA	tRNA pseudouridine synthase A	EC 5.4.99.12		J	05DI7	COG0101	*** 0.56			-0.465127	-0.0320516	0.383112	0.968536				1000+	1000+	845	621
SBF1_190039	02r7	CDS	−	684	228		Cobalt transport family protein			P	05EK6	11PXR		no detected expression
SBF1_190040	02r7	CDS	+	126	42		protein of unknown function							no detected expression
SBF1_190041	02r7	CDS	+	141	47		protein of unknown function							no detected expression
SBF1_190042	02r7	CDS	−	1470	490		ABC transporter family protein			P	08JJB	COG1122	** 0.34			0.00340469		-1.39591					1000+		1000+
SBF1_190044	02r7	CDS	−	948	316	rpoA	DNA-directed RNA polymerase subunit alpha	EC 2.7.7.6	phs, sez, pez	K	05CTF	COG0202	*** 0.86	general	0.958682	1.41847	1.69486	2.39783	2.52539		31	41	41	34	31	32
SBF1_190048	02r7	CDS	−	219	73	infA	translation initiation factor IF-1		bypA1	J	05K9U	COG0361	*** 0.83	general	1.94836	1.57487	2.27503	2.28118	2.20216		28	16	30	21	25	33
SBF1_190049	02r7	CDS	−	747	249	map	methionine aminopeptidase	EC 3.4.11.18		J	05CA1	COG0024	*** 0.88	general	1.24493	2.43397	1.95956	2.96311	2.95817		124	97	46	101	71	70
SBF1_190051	02r7	CDS	−	1287	429	secY	preprotein translocase membrane subunit		prlA	U	05CGG	COG0201	*** 0.87	general	1.60749	3.03801	2.72154	4.23956	4.08954		248	186	142	198	77	85
SBF1_190072	02r7	CDS	−	1203	401	tufA	translation elongation factor EF-Tu		tufB	J	05CGV	COG0050	*** 0.79	general	3.13752	4.04017	3.78177	4.39962	4.50424	16	352	108	109	88	103	105
SBF1_190073	02r7	CDS	−	2079	693	fusA	translation elongation factor EF-G		far, fus	J	05CEJ	COG0480	*** 0.86	general	1.65796	3.05854	2.56765	3.54136	3.21413	24	217	157	112	136	91	117
SBF1_190077	02r7	CDS	−	3450	1150	rpoC	DNA-directed RNA polymerase subunit beta'	EC 2.7.7.6		K	05D27	COG0085	*** 0.80	general	-3.63265	0.575206	0.461119	0.927881	0.580619		230		411	777	359	411
SBF1_190078	02r7	CDS	−	3438	1146	rpoB	DNA-directed RNA polymerase subunit beta	EC 2.7.7.6		K	08IIJ	COG0085	*** 0.75		0.57626	1.14102	0.752127	1.86313	1.19197		345	416	555	901	351	473
SBF1_190083	02r7	CDS	−	528	176	nusG	transcription termination factor			K	05E5V	COG0250	*** 0.77		1.37286	2.45521	2.6332	2.29565	1.95133		135	107	72	49	108	134
SBF1_190084	02r7	CDS	−	222	74	secE	Protein translocase subunit SecE			U	086ZZ	0ZYWA	*** 0.82		-0.656624	2.50575	0.779908	2.4067	2.71654		112	319	36	207	78	65
SBF1_190085	02r7	CDS	−	753	251		RNA polymerase, sigma 30 subunit, SigH			K	05QIV	12307	*** 0.78		-0.135526	2.14198	2.45784	1.71932	2.49755		277	413	276	170	230	185
SBF1_190086	02r7	CDS	−	765	255	yacO	putative TrmH family tRNA/rRNA methyltransferase YacO	EC 2.1.1.-		J	05C2N	COG0566	*** 0.54			1.08172		-1.74009	-1.89549				688		1000+	1000+
SBF1_190087	02r7	CDS	−	720	240	thyX	Thymidylate synthase ThyX	EC 2.1.1.148		F	087GE	COG1351	*** 0.49			-1.06527		-2.81688	-1.03835				932		1000+	1000+
SBF1_190088	02r7	CDS	−	417	139	mrnC	Mini-ribonuclease 3	EC 3.1.26.-		S	05KEB	COG1939	* 0.29		-1.54931	-4.34752	-6.1366	-4.61277	-1.791		185				1000+	978
SBF1_190089	02r7	CDS	−	1374	458	cysS	Cysteine--tRNA ligase	EC 6.1.1.16		J	05C8N	COG0215	*** 0.49				0.852803	1.09512	0.110058					1000+	865	1000+
SBF1_190090	02r7	CDS	−	978	326		Serine acetyltransferase (modular protein)	EC 2.3.1.30		E	05D7W	COG1045	*** 0.69			0.209031	1.8049	1.64966	1.36401				888	428	542	570
SBF1_190091	02r7	CDS	−	144	48		protein of unknown function						*** 0.64			-0.10612	-0.925758	1.1224	0.669554				307	800	160	218
SBF1_190092	02r7	CDS	−	1464	488	gltX	Glutamate--tRNA ligase	EC 6.1.1.17		J	05C20	COG0008	*** 0.54		0.826258	-0.861763	-3.7991	-0.696756	0.550588			532	1000+	1000+	1000+	1000+
SBF1_190093	02r7	CDS	−	486	162	ispF	2C-methyl-D-erythritol 2,4-cyclodiphosphate synthase	EC 4.6.1.12	ygbB	I	08UH8	COG0245	** 0.33			-0.371199		-3.6554	-0.867987				515		1000+	1000+
SBF1_190094	02r7	CDS	−	699	233	ispD	2-C-methyl-D-erythritol 4-phosphate cytidylyltransferase	EC 2.7.7.60		I	05CE5	COG1211	*** 0.62			-2.14808	-1.7341	1.4421	0.870868				1000+	1000+	475	566
SBF1_190095	02r7	CDS	−	1173	391	yacL	PIN- and TRAM-domain containing protein YacL			R	05CTP	COG4956	*** 0.83	general	2.07396	1.51253	3.3024	3.26157	3.51395			292	714	245	278	234
SBF1_190096	02r7	CDS	−	132	44		protein of unknown function						*** 0.41				-0.925758	-0.807355	-0.287874					763	553	322
SBF1_190097	02r7	CDS	−	483	161	carD	RNA polymerase-binding transcription factor CarD			K	08VJ1	COG1329	*** 0.61		-1.54931	-1.69041	0.846367	1.27719	1.05024		198		1000+	511	235	260
SBF1_190098	02r7	CDS	+	393	131		conserved protein of unknown function			R	08Z70	11NEU	*** 0.69	general	-0.326525	-2.76257	-0.000354008	1.24231	0.936085		35	110	942	203	83	111
SBF1_190099	02r7	CDS	−	1383	461	radA	DNA repair protein radA			O	05DNJ	COG1066	*** 0.61			-0.190713	1.46867	-0.0888689	-0.354441				1000+	600	1000+	1000+
SBF1_190100	02r7	CDS	−	2442	814	clpB	Chaperone protein ClpB			O	05C2Z	COG0542	*** 0.73		-0.656624	0.425194	-0.419257	-0.0154522	0.420111		404	651	1000+	1000+	1000+	1000+
SBF1_190101	02r7	CDS	−	1068	356		putative ATP:guanido phosphotransferase Moth_0161	EC 2.7.3.-		E	066A3	COG3869	** 0.33		-1.54931	-4.34752	-1.9374	-2.36088	-2.21905		337			1000+	1000+	1000+
SBF1_190102	02r7	CDS	−	516	172		UvrB/uvrC motif family protein			S	08Z0C	COG3880	** 0.35		-1.54931	-3.08824	-6.1366	-2.60276	-3.77669		219		1000+		1000+	1000+
SBF1_190103	02r7	CDS	−	477	159	ctsR	Transcriptional regulator CtsR			K	05KEX	COG4463	*** 0.41		-2.70167	-4.32623	-3.48199	-4.40747	-3.73764		111		1000+	1000+	1000+	1000+
SBF1_190104	02r7	CDS	−	303	101		conserved protein of unknown function				07B41	0Z52X	0.20						-4.39012							1000+
SBF1_190105	02r7	CDS	−	429	143		Universal stress protein			T	08Z5B	12222	*** 0.63			0.465787	-1.14837	0.363321	-0.0196314				399	1000+	549	646
SBF1_190106	02r7	CDS	−	1188	396		Metallopeptidase M24 family protein			E	05DK5	COG0006	*** 0.64			0.467104	-0.273192	0.535764	1.08401				1000+	1000+	1000+	814
SBF1_190107	02r7	CDS	−	588	196	rbr	Rubrerythrin			C	08ZHA	COG1592	*** 0.70			2.11595	1.69425	1.52193	1.56046				203	624	444	377
SBF1_190109	02r7	CDS	−	735	245		conserved protein of unknown function				08WEA	11GI4	0.17					-3.6554							1000+
SBF1_190110	02r7	CDS	−	315	105		conserved protein of unknown function				05VXR	121K2	0.17					-3.6554							1000+
SBF1_190111	02r7	CDS	−	912	304		Pseudouridine synthase	EC 5.4.99.-		J	08KG4	COG0564	*** 0.54					-0.524313	0.767959						1000+	802
SBF1_190112	02r7	CDS	−	138	46		protein of unknown function							no detected expression
SBF1_190113	02r7	CDS	−	651	217		DTW domain protein			S	06IUH	COG3148		no detected expression
SBF1_190114	02r7	CDS	−	129	43		protein of unknown function							no detected expression
SBF1_200002	02st	CDS	+	3126	1042	mdtC	putative Multidrug resistance protein MdtC			V	05BZS	COG0841	*** 0.73		3.28905	2.16076	1.92214	3.47352	2.02739			469	806	860	451	965
SBF1_200003	02st	CDS	+	1005	335		conserved protein of unknown function			C	05EH2	COG1600	** 0.39		-1.54931	-3.5599	-6.27895	-4.07822	-2.83208		313		1000+		1000+	1000+
SBF1_200004	02st	CDS	+	159	53		protein of unknown function				08GDY	10Z0J	* 0.29			-1.63288		-3.6554					831		1000+
SBF1_200005	02st	CDS	+	2772	924		conserved membrane protein of unknown function			S	05DJZ	COG1615	*** 0.62			-0.687596	-1.7341	0.903738	0.182684				1000+	1000+	1000+	1000+
SBF1_200007	02st	CDS	−	123	41		protein of unknown function						0.25			-0.118096		-3.36469					169		1000+
SBF1_200008	02st	CDS	+	993	331		Transcriptional regulator			K	0892T	COG1609	*** 0.55			0.234723		-0.220011	-0.40098				774		1000+	1000+
SBF1_200009	02st	CDS	+	1752	584		ABC-type multidrug transport system, ATPase and permease component			V	05BZ1	0XNMX	*** 0.57		-2.14007	-2.22227	-5.21026	-1.42292	-2.02626		303		1000+	1000+	1000+	1000+
SBF1_200010	02st	CDS	+	1809	603		Xenobiotic-transporting ATPase	EC 3.6.3.44		V	05BZ1	COG2274	*** 0.49			-1.22692	0.412221	0.780896	-1.13736				1000+	965	1000+	1000+
SBF1_200013	02st	CDS	+	393	131		putative membrane protein			S	05XYG	COG2246	*** 0.43		-1.54931	-2.16708	-0.312064	0.593632	-1.81541		177		1000+	463	234	1000+
SBF1_200014	02st	CDS	−	204	68		protein of unknown function				08K4T	118E7	** 0.36				-1.41172	-0.226584	-2.44594					1000+	420	1000+
SBF1_200015	02st	CDS	+	672	224		Peptidyl-prolyl cis-trans isomerase	EC 5.2.1.8		O	08R5K	0XQB4	*** 0.57			-2.14808	-0.0320516	0.680387	-0.243996				1000+	1000+	693	999
SBF1_200016	02st	CDS	−	135	45		protein of unknown function						0.17					-3.15376							1000+
SBF1_200018	02st	CDS	−	189	63		protein of unknown function				07JK5	0ZPE9	0.24					-1.91198							879
SBF1_200019	02st	CDS	+	228	76		Helix-turn-helix family protein			K	067QW	0ZXQE		no detected expression
SBF1_200020	02st	CDS	−	1164	388	aspC	aspartate transaminase, PLP-dependent	EC 2.6.1.1	aspB	E	05CHM	COG0436	*** 0.78	general	1.51383	3.62082	2.71154	3.84679	4.22184			363	216	328	184	174
SBF1_200021	02st	CDS	−	498	166	yugG	transcriptional regulator (Lrp/AsnC family)			K	08ZB6	COG1522	*** 0.78	general	0.305158	1.38109	2.8616	3.14279	3.54178			467	410	124	146	147
SBF1_200023	02st	CDS	+	216	72		putative regulatory protein, FmdB family			J	07FDG	0ZISZ	*** 0.47				-0.665149	-1.69934	-0.94999					429	919	662
SBF1_200024	02st	CDS	+	537	179	yibK	putative rRNA methylase			J	08UIQ	COG0219	*** 0.50				-0.665149	-1.69934	-0.228443					769	1000+	883
SBF1_200026	02st	CDS	+	969	323		Glycosyl hydrolases 18 family protein			R	05VRS	COG3858	* 0.26					-3.6554	-2.75101						1000+	1000+
SBF1_200027	02st	CDS	+	699	233		conserved protein of unknown function			R	05E8R	COG2220	** 0.35					-3.15376	-2.77074						1000+	1000+
SBF1_200028	02st	CDS	+	141	47		conserved protein of unknown function				075A1	0ZG84	** 0.37				-1.41172	-3.15376	-2.02791					923	1000+	703
SBF1_200030	02st	CDS	+	1323	441		conserved protein of unknown function			K	05Z7K	COG4109	*** 0.65		0.305158	0.539156	0.58969	2.19278	1.78969			612	1000+	1000+	515	565
SBF1_200032	02st	CDS	+	507	169	coaD	Phosphopantetheine adenylyltransferase	EC 2.7.7.3		H	08ZEF	COG0669	*** 0.53			0.968545	-1.14837	-2.81688	-0.78016				258	1000+	1000+	1000+
SBF1_200033	02st	CDS	+	201	67		conserved protein of unknown function			O	05YN0	126R0	*** 0.66		-0.656624	0.341684	-0.193979	-0.497804	-0.246974		102	299	320	238	316	263
SBF1_200036	02st	CDS	+²	720	240		conserved membrane protein of unknown function				07AC8	0Z783	** 0.33					-2.81688	-0.914943						1000+	1000+
SBF1_210001	02u6	CDS	−²	684	228	kdpE	DNA-binding response regulator in two-component regulatory system with KdpD			KT	05EEX	11FPD	*** 0.49		-1.54931	-3.03587	-4.65629	-1.33643	-1.50597		258		1000+	1000+	1000+	1000+
SBF1_210002	02u6	CDS	−	2733	911		Osmosensitive K+ channel histidine kinase			T	07RMT	COG2205	*** 0.61		-1.54931	-1.86529	-0.643681	0.331763	-0.649413		408		1000+	1000+	1000+	1000+
SBF1_210003	02u6	CDS	−	585	195	kdpC	potassium translocating ATPase, subunit C	EC 3.6.3.12	kac	P	08R80	COG2156	*** 0.46			-0.516727		-1.42764	-1.06276				644		1000+	1000+
SBF1_210004	02u6	CDS	−	627	209		potassium-transporting ATPase B chain (fragment)	EC 3.6.3.12		P	05C8X	COG2216	* 0.30					-2.81688	-3.35692						1000+	1000+
SBF1_210005	02u6	CDS	−	387	129		protein of unknown function				06YI5	0YUBP	** 0.35		2.80418	-1.22692		-2.54259	-2.18625			139	1000+		1000+	1000+
SBF1_210006	02u6	CDS	−	1863	621	ydaO	Uncharacterized amino acid permease YdaO			E	05C0X	0ZFZD	*** 0.67		0.826258	0.958412	-1.7341	2.08249	2.29161			568	732	1000+	684	567
SBF1_210007	02u6	CDS	−	1125	375		PBS lyase HEAT-like repeat family protein			C	05EH2	COG1600	* 0.31			-2.14808			-1.75628				1000+			1000+
SBF1_210008	02u6	CDS	−	444	148		MarR family protein			K	05YBJ	122MC	* 0.32					-1.01521	-2.44594						1000+	1000+
SBF1_210009	02u6	CDS	−	1167	389	cobD	threonine-phosphate decarboxylase	EC 4.1.1.81	cobC	E	05CIH	COG0079	*** 0.50			-2.14808	-3.7991	-1.74009	-2.14515				1000+	1000+	1000+	1000+
SBF1_210010	02u6	CDS	−	918	306	pduX	L-threonine kinase	EC 2.7.1.177		Q	05JZC	COG4542	*** 0.54			0.283939	0.52325	-1.1107	-0.329447				587	775	1000+	1000+
SBF1_210011	02u6	CDS	−	591	197	btuR	cob(I)yrinic acid a,c-diamide adenosyltransferase	EC 2.5.1.17	cobO	H	05TJ4	COG2109	*** 0.52			-1.22692	-0.925758	-0.664339	-0.703565				1000+	1000+	1000+	1000+
SBF1_210012	02u6	CDS	−	1425	475	cbiA	cobyrinate a,c-diamide synthase	EC 6.3.5.11	cobB	H	05C0Y	COG1797	*** 0.66			1.08079	-0.492201	0.195731	0.566684				1000+	1000+	1000+	1000+
SBF1_210013	02u6	CDS	−	957	319	cbiB	adenosylcobinamide-phosphate synthase	EC 6.3.1.10	cobD	H	05DH2	COG1270	*** 0.56			1.02925	-1.7341	-0.183122	-1.20442				838	1000+	1000+	1000+
SBF1_210014	02u6	CDS	−	1548	516	cbiP	adenosylcobyric acid synthase (glutamine-hydrolysing)	EC 6.3.5.10	cobQ	H	05CAA	COG1492	*** 0.61			-1.63288	1.07455	0.611938	0.358508				1000+	728	1000+	1000+
SBF1_210015	02u6	CDS	−	633	211	cbiC	cobalt-precorrin-8 methylmutase	EC 5.4.99.60	cobH	H	081F0	COG2082	*** 0.58			-0.365482	-1.41172	-0.839186	-0.586674				1000+	1000+	1000+	1000+
SBF1_210016	02u6	CDS	−	369	123	cbiK	sirohydrochlorin cobaltochelatase (short variant)	EC 4.99.1.3	cbiX	S	05DAT	COG2138	** 0.33			-0.687596	-1.41172	-0.948267	-1.04306				1000+	1000+	1000+	968
SBF1_210017	02u6	CDS	−	783	261	cbiJ	cobalt-precorrin-6A reductase	EC 1.3.1.106	cobK	H	05QUC	COG2099	* 0.25			0.549681	-0.925758	-2.54259	-2.94494				1000+	1000+	1000+	1000+
SBF1_210018	02u6	CDS	−	690	230	cbiH	cobalt-factor III methyltransferase	EC 2.1.1.272	cobJ	H	05E4R	COG1010	*** 0.52			0.620851	0.660102	-1.28031	0.599383				1000+	992	1000+	668
SBF1_210019	02u6	CDS	−	1104	368	cbiG	cobalt-precorrin 5A hydrolase	EC 3.7.1.12		H	08P62	COG2073	*** 0.59			0.111755	0.174496	-1.51626	-0.175923				1000+	1000+	1000+	1000+
SBF1_210020	02u6	CDS	−	789	263	cbiF	cobalt-precorrin-4 methyltransferase	EC 2.1.1.271	cobM	H	05CIA	COG2875	*** 0.49			-0.678837		-1.1107	-1.57395				843		1000+	1000+
SBF1_210021	02u6	CDS	−	738	246	cbiL	cobalt-factor II C20-methyltransferase	EC 2.1.1.151	cobI	H	05DVK	COG2243	*** 0.51					-0.486487	-2.30922						1000+	1000+
SBF1_210022	02u6	CDS	−	1218	406	cbiET	fusion protein of cobalt-precorrin-7 (C5)-methyltransferase + cobalt-precorrin-6B (C15)-methyltransferase [decarboxylating]	EC 2.1.1.289, EC 2.1.1.196	cobL	H	08FUK	COG2241	*** 0.52		0.305158	0.506014		-0.571771	0.181628			601	703		1000+	1000+
SBF1_210023	02u6	CDS	−	1128	376	cbiD	cobalt-precorrin-5B (C1)-methyltransferase	EC 2.1.1.195		H	05EE8	COG1903	*** 0.44			-0.861763		-0.189244	-2.64502				1000+		1000+	1000+
SBF1_210028	02u6	CDS	+	174	58		conserved protein of unknown function				06D6V	0Y356	0.07		-3.15577	-6.05991	-6.28632	-4.89758	-7.97869		10			1000+	1000+
SBF1_210029	02u6	CDS	−	825	275		Tungstate/molybdate binding protein			P	066FR	COG0725	0.23				-2.73629	-3.6554						1000+	1000+
SBF1_210030	02u6	CDS	−	399	133		Transcriptional regulator PadR-like family protein			K	05Y3R	122W3		no detected expression
SBF1_210032	02u6	CDS	+	138	46		conserved protein of unknown function				05Z42	0Z4TN	0.07		-1.54931	-4.40771	-6.27895	-3.7191	-5.38935		57				1000+	1000+
SBF1_220004	02wt	CDS	−	315	105		conserved protein of unknown function				06TY3	0Z92P	* 0.29			-2.14808	-3.74628	-3.36469					1000+	1000+	1000+
SBF1_220006	02wt	CDS	−	789	263		Acyltransferase family protein			I	07U98	0Z3QU	** 0.39			-0.687596		-3.6554	-0.886835				1000+		1000+	1000+
SBF1_220007	02wt	CDS	−	504	168		conserved protein of unknown function			S	05N5E	COG2318	*** 0.42				1.12726	-1.99045	-2.50379					461	1000+	1000+
SBF1_220012	02wt	CDS	−	1704	568		Transcriptional regulator containing PAS, AAA-type ATPase, and DNA-binding domains			KRT	08JUB	COG3829	*** 0.41					-0.89939	-2.54718						1000+	1000+
SBF1_230001	02yr	CDS	+¹²	3624	1209		protein of unknown function			Q	07QPS	COG3321	0.18			-2.14808							1000+
SBF1_240001	034k	CDS	−²	198	66		conserved protein of unknown function				06WHU	0Y5CW	0.23				-1.7341	-3.6554						1000+	1000+
SBF1_240002	034k	CDS	−	444	148		Aldoketomutase			E	05WD2	124FG	* 0.31				-1.7341	-3.36469	-4.39012					1000+	1000+	1000+
SBF1_240003	034k	CDS	−	207	69		protein of unknown function				06N4Z	0YDIU	0.15
SBF1_240004	034k	CDS	−	213	71		conserved protein of unknown function				08GNZ	10ZBN	0.15
SBF1_240005	034k	CDS	−	345	115		conserved protein of unknown function			S	05S0N	11NNX	0.24			-0.00658841							327
SBF1_240006	034k	CDS	−	705	235		Transglutaminase domain-containing protein			E	05G9K	0XNVR	* 0.25			-0.00658841		-3.6554					560		1000+
SBF1_240007	034k	CDS	−¹	963	321		conserved protein of unknown function				05E7X	0XQSV	0.22					-2.81688							1000+
SBF1_250001	035u	CDS	−²	152	52		protein of unknown function				08S9T	0Y12V		no detected expression
SBF1_250003	035u	CDS	+	213	71		conserved protein of unknown function				071KB	0YYVT	0.22		-0.656624	-4.34752	-1.16085	-2.15991	-6.33989		107	313		341	755
SBF1_250004	035u	CDS	+	171	57		protein of unknown function				05CD0	0XX0J		no detected expression
SBF1_250005	035u	CDS	−	393	131		conserved protein of unknown function				0842H	12518		no detected expression
SBF1_250006	035u	CDS	−¹	177	59		Toxin-antitoxin system, toxin component, HicA family				05ZI6	1280C		no detected expression
SBF1_260001	03bn	CDS	−²	1029	343	mglC	methyl-galactoside transporter subunit ; membrane component of ABC superfamily		mglP	G	08HWV	COG4211	*** 0.42			-2.14808		-3.15376	-0.87476				1000+		1000+	1000+
SBF1_260002	03bn	CDS	−	1518	506	mglA	fused methyl-galactoside transporter subunits of ABC superfamily: ATP-binding components		mglP, PMG, mgl	G	05C2J	COG1129	** 0.34		1.51383	-0.569565			-4.39012			414	1000+			1000+
SBF1_260003	03bn	CDS	−	1041	347	mglB	methyl-galactoside transporter subunit ; periplasmic-binding component of ABC superfamily			G	05EMA	COG1879	*** 0.60		0.305158	0.71604	0.491544	0.512927	-1.3559			584	549	740	998	1000+
SBF1_260004	03bn	CDS	−	1050	350		Cation diffusion facilitator family transporter			P	05PGM	COG1230	*** 0.41			-1.35989	-0.0281448	-3.15376	-2.10507				1000+	869	1000+	1000+
SBF1_260005	03bn	CDS	+	174	58		protein of unknown function						*** 0.41				0.355142	-1.91198	-2.60258					525	816	1000+
SBF1_260007	03bn	CDS	+	330	110		conserved protein of unknown function			S	05KJJ	COG1993	*** 0.51		0.826258	-1.26254		0.580845	-1.57038			261	649		384	1000+
SBF1_260008	03bn	CDS	−	522	174	ftnA	putative ferritin-1	EC 1.16.3.1		P	090A1	COG1528	*** 0.71		1.18707	-1.32828	0.256707	1.6109	1.08694		78	95	339	254	110	153
SBF1_260010	03bn	CDS	−	516	172		conserved protein of unknown function				06AH7	0Y0C5	* 0.29		0.826258				-1.53887			343				1000+
SBF1_260011	03bn	CDS	+	138	46		protein of unknown function						* 0.28						-1.53887							640
SBF1_260012	03bn	CDS	+	174	58		conserved protein of unknown function						* 0.31			-2.14808	0.749133		-4.43064				1000+	159		1000+
SBF1_260013	03bn	CDS	−	1329	443	naiP	putative niacin/nicotinamide transporter NaiP			EGPR	05C54	0XQKC	*** 0.65			-1.02221	0.267645	0.746279	-1.22635				1000+	1000+	992	1000+
SBF1_260014	03bn	CDS	−	378	126	yjgF	ketoacid-binding protein			J	05KME	COG0251	** 0.38			-0.861763		-2.24106	-1.17916				556		1000+	1000+
SBF1_260015	03bn	CDS	+	141	47		protein of unknown function				05PK7	11VA3	* 0.26					-3.6554	-4.43064						1000+	1000+
SBF1_260016	03bn	CDS	+	1290	430		Sensory box protein (fragment)			KT	08JU8	COG3283	* 0.26					-2.81688	-3.79441						1000+	1000+
SBF1_260017	03bn	CDS	+	1383	461	tnaA	tryptophanase/L-cysteine desulfhydrase, PLP-dependent	EC 4.1.99.1	ind, tnaR	E	05C0F	COG3033	* 0.32				0.355142		-1.98994					1000+		1000+
SBF1_260018	03bn	CDS	+	1263	421		AMMECR1 family protein			S	05NBF	COG3885	*** 0.55		0.826258	-2.14808	-1.41172	-0.147978	-1.13586			514	1000+	1000+	1000+	1000+
SBF1_260019	03bn	CDS	+	1023	341	mpflA	radical S-adenosylmethionine (SAM) superfamily protein			O	07R69	COG1180	*** 0.45			-2.56473		-1.42085	-2.53599				1000+		1000+	1000+
SBF1_260020	03bn	CDS	+	1665	555	rnjA	Ribonuclease J 1	EC 3.1.-.-		R	05CN5	COG0595	*** 0.44			1.61994		-2.54259	-1.476				1000+		1000+	1000+
SBF1_260022	03bn	CDS	+	135	45		protein of unknown function						0.17					-2.54259							1000+
SBF1_260023	03bn	CDS	−	534	178		conserved membrane protein of unknown function				05XHI	124ZC	0.11						-3.69545							1000+
SBF1_260024	03bn	CDS	+	441	147		MarR family protein			K	0834F	12AIQ	* 0.26					-2.81688	-4.43064						1000+	1000+
SBF1_260025	03bn	CDS	+	1728	576		conserved membrane protein of unknown function			V	05BZ1	0XNMX	*** 0.44					-2.41184	-0.403833						1000+	1000+
SBF1_260026	03bn	CDS	+	1902	634		conserved membrane protein of unknown function			V	05BZ1	COG2274	*** 0.46			-2.14808	-0.273192	-1.99045	0.444001				1000+	1000+	1000+	1000+
SBF1_260027	03bn	CDS	−	705	235		conserved protein of unknown function			PS	08R96	COG1720	** 0.32					-1.47049	-3.79441						1000+	1000+
SBF1_260028	03bn	CDS	−	795	265	nikO	nickel and/or cobalt ABC transporter, ATP-binding subunit O		cbiO	P	08JJB	COG1122	*** 0.54			-0.26925	-3.74628	0.542655	0.925642				1000+	1000+	886	594
SBF1_260030	03bn	CDS	−	933	311	nikQ	nickel and/or cobalt ABC transporter, permease subunit Q		cbiQ	P	08YZP	11GTX	*** 0.50			0.525485	-0.925758	0.249414	1.55159				522	1000+	1000+	507
SBF1_260031	03bn	CDS	−¹	339	113		conserved protein of unknown function				05XP1	12299	*** 0.42					-0.948267	-1.18281						983	974
SBF1_270001	03ec	CDS	+¹	807	269		protein of unknown function			S	07S57	COG1924	** 0.40					-3.36469	-1.7722						1000+	1000+
SBF1_270002	03ec	CDS	−	138	46		protein of unknown function							no detected expression
SBF1_270003	03ec	CDS	+	198	66		protein of unknown function					110ZW	0.20						-3.60275							1000+
SBF1_270004	03ec	CDS	−¹	240	80		conserved protein of unknown function				05XE8	0XUY6	** 0.35			-2.14808	-2.73629		-2.49371				1000+	1000+		1000+
SBF1_280001	03gh	CDS	+¹	123	41		protein of unknown function				085RT	10PBP		no detected expression
SBF1_280002	03gh	CDS	−	417	139	phaJ	(R)-specific enoyl-CoA hydratase	EC 4.2.1.119		I	08Z7G	COG2030	0.17					-3.15376							1000+
SBF1_280003	03gh	CDS	−¹	252	84		Cytochrome c-type biogenesis protein CcdA (fragment)			O	07SK0	COG0785	0.17					-3.15376							1000+
SBF1_290001	03kf	CDS	+¹	954	318		conserved membrane protein of unknown function			EGR	08IPJ	0XSSQ	0.18				0.808008							584
SBF1_290002	03kf	CDS	+	561	187		putative aromatic acid decarboxylase	EC 4.1.1.-		H	08UMA	COG0163	** 0.34			-2.14808	0.808008		-3.60275				1000+	410		1000+
SBF1_290003	03kf	CDS	+	297	99		conserved membrane protein of unknown function			S	0696E	COG3326		no detected expression
SBF1_290004	03kf	CDS	+	1767	589		Sigma-54 interaction domain protein			KT	08JUB	COG3829	* 0.29			-1.49971			-3.79441				1000+			1000+
SBF1_290005	03kf	CDS	+²	1376	460		xanthine dehydrogenase, molybdenum binding subunit (fragment)			C	05C7W	COG1529	** 0.33				1.2933	-1.99045	-3.2174					593	1000+	1000+
SBF1_300001	03kr	CDS	−²	726	242		Nitrite and sulphite reductase 4Fe-4S domain protein			CP	07QUN	COG2221	*** 0.75			2.45147	2.34531	2.40884	2.25571				233	268	287	312
SBF1_300002	03kr	CDS	−	549	183		DSBA-like thioredoxin domain protein			Q	07ZXU	COG2761	*** 0.45			1.02202		-1.84114	0.178913				267		1000+	733
SBF1_300003	03kr	CDS	−	630	210		conserved protein of unknown function				077WX	0Z4WX	*** 0.51			-1.14105	-0.273192	-0.948267	0.37241				1000+	1000+	1000+	722
SBF1_300004	03kr	CDS	−	519	173		membrane protein of unknown function				072P1	0Z0G3	* 0.26					-3.6554	-3.79441						1000+	1000+
SBF1_300005	03kr	CDS	+	1659	553	asdA	aspartate 4-decarboxylase	EC 4.1.1.12	asdP, asD	E	05CEB	0XQKM	** 0.33					-3.6554	-3.01496						1000+	1000+
SBF1_300006	03kr	CDS	−	891	297		putative Formate transporter 1			P	05TMB	COG2116	0.17	mixed	4.48567			-0.662487				53			1000+
SBF1_300007	03kr	CDS	−	1179	393		HAMP domain protein			KNT	07EHN	0ZVCX	*** 0.52			0.139859	-2.14989	0.385923	-0.672761				903	1000+	1000+	1000+
SBF1_300008	03kr	CDS	−	1149	383		Phospho-2-dehydro-3-deoxyheptonate aldolase	EC 2.5.1.54		E	08JPM	COG2876	*** 0.53			0.11965		0.836484	0.401604				1000+		959	1000+
SBF1_300009	03kr	CDS	−	1662	554		conserved membrane protein of unknown function			RV	05DCW	0XP5I	** 0.36			-2.56473		-1.78173	-4.39012				1000+		1000+	1000+
SBF1_300010	03kr	CDS	−	783	261		ABC-type multidrug transport system, ATPase component			V	05CJ1	COG1131	** 0.36			-2.14808		-2.81688	-1.80655				1000+		1000+	1000+
SBF1_300011	03kr	CDS	−	456	152		conserved membrane protein of unknown function				05KUR	0XZYA		no detected expression
SBF1_300012	03kr	CDS	−	129	43		protein of unknown function				05V8T	1212T		no detected expression
SBF1_300013	03kr	CDS	−	2967	989		putative Conserved chloride channel			RS	07T7Z	0XSKS	0.20						-4.43064							1000+
SBF1_300014	03kr	CDS	−¹	1821	607		conserved membrane protein of unknown function			R	08TPD	11HZW		no detected expression
SBF1_310001	03mj	CDS	−²	423	142		Collagen triple helix repeat protein (fragment)				07D6C	0ZAI9	* 0.26					-3.6554	-3.35692						1000+	1000+
SBF1_310002	03mj	CDS	−	345	115		conserved protein of unknown function				07D6C	0ZAI9	* 0.28			-0.687596	-2.14989	-3.15376					1000+	1000+	1000+
SBF1_310003	03mj	CDS	−	339	113		conserved protein of unknown function				07D6C	0ZAI9		no detected expression
SBF1_310004	03mj	CDS	−	318	106		conserved protein of unknown function						*** 0.45			-1.22692	1.82632	-0.532945	-0.620612				1000+	201	938	723
SBF1_310008	03mj	CDS	−	255	85		conserved protein of unknown function				073WP	12A2B		no detected expression
SBF1_310010	03mj	CDS	+	1554	518		conserved protein of unknown function			S	082CZ	0ZX2A	*** 0.51		-0.0160529	1.07567	0.905951	0.112783	0.173642		269	344	472	542	723	580
SBF1_310011	03mj	CDS	+	1470	490		conserved protein of unknown function				07G1G	0ZK0T	* 0.29		-1.54931	-0.68225	-2.46013	-2.87768	-1.99796		365		1000+	1000+	1000+	1000+
SBF1_310012	03mj	CDS	+	366	122		protein of unknown function			NT	07G1G	0ZK0T	* 0.26					-2.81688	-4.39012						1000+	1000+
SBF1_310013	03mj	CDS	+	951	317		conserved protein of unknown function			S	08JY1	COG4641	* 0.30			-2.14808		-1.88457	-3.60275				1000+		1000+	1000+
SBF1_310015	03mj	CDS	−	213	71	gvpA	gas vesicle structural protein A				05MRC	1257U	** 0.39			0.0525698	1.40518	-1.59184	-3.79441				652	156	1000+	1000+
SBF1_310016	03mj	CDS	−	465	155	gvpJ	gas vesicle structural protein J				05W2E	121P7	** 0.36			-2.14808	-0.732945		-2.64502				1000+	1000+		1000+
SBF1_310017	03mj	CDS	−	333	111	gvpK	gas vesicle protein K				05W3N	122S6	** 0.33	propionate		-2.14808	1.51002	-3.6554					1000+	210	1000+
SBF1_310018	03mj	CDS	−	738	246	gvpL	gas vesicle protein L				061H9	12AJ1	*** 0.41			-0.678837	1.51002	-3.6554	-3.35692				797	402	1000+	1000+
SBF1_310019	03mj	CDS	−	201	67		Gas vesicle structural protein				07NKN	0ZT3K	* 0.28						-2.14705							1000+
SBF1_310020	03mj	CDS	−	1092	364		Gas vesicle synthesis GvpL/GvpF family protein				05G30	11QUI	*** 0.44				0.4265	-2.54259	-1.11689					1000+	1000+	1000+
SBF1_310021	03mj	CDS	−	210	70		Gas vesicle G domain protein				06AMJ	0XX3V	*** 0.44			-2.14808	1.06952	-2.81688	-1.77453				1000+	224	1000+	910
SBF1_310022	03mj	CDS	−	723	241		Gas vesicle synthesis GvpL/GvpF family protein				05FMY	11RFK	*** 0.49			-2.14808	1.9544	-3.15376	-0.796549				1000+	331	1000+	1000+
SBF1_310023	03mj	CDS	+	183	61		protein of unknown function				05XIC		0.23				-0.147589	-3.15376						677	1000+
SBF1_310024	03mj	CDS	−	276	92		conserved protein of unknown function				06FYK	0Y7YF	*** 0.45				2.6747	-0.566425	-0.022021					115	720	483
SBF1_310025	03mj	CDS	−	225	75	gvpA	Gas vesicle structural protein				05MRC	1257U	*** 0.43			-2.14808	0.96831	-0.532945	-0.405247				1000+	469	725	505
SBF1_310027	03mj	CDS	−	885	295	gvpN	Gas vesicle protein GvpN			R	07SGG	COG0714	*** 0.45		3.94436	1.90779	-0.732945	-1.02447	0.45964			142	737	1000+	1000+	862
SBF1_310028	03mj	CDS	−	363	121		conserved protein of unknown function				06A91	0XZX2	** 0.36			0.316297	-0.273192	-2.81688	-0.195489				811	993	1000+	615
SBF1_310029	03mj	CDS	−	207	69		Gas vesicle structural protein				05MRC	1257U	* 0.30		-2.39685	-1.55269	-1.76595	-3.25634	-2.16664		22	307	346	397	713	333
SBF1_310030	03mj	CDS	−	447	149		conserved protein of unknown function				060B7	12956		no detected expression
SBF1_310031	03mj	CDS	−	357	119		conserved membrane protein of unknown function				072NJ	0Z0FA	** 0.37		0.826258	-2.14808		-2.81688	-1.29033			276	1000+		1000+	1000+
SBF1_310032	03mj	CDS	−	1062	354		conserved protein of unknown function				068IT	0XW62	* 0.27				0.515665		-3.15255					1000+		1000+
SBF1_310033	03mj	CDS	−	192	64		conserved protein of unknown function				05PK7	11VA3	*** 0.52			-0.190713	-0.410781	0.854108	1.24585				325	770	305	200
SBF1_310034	03mj	CDS	−	747	249		conserved protein of unknown function with ApbE-like doman			S	08VJ3	COG2122	*** 0.58			-2.09571	0.7625	2.28161	2.22739				1000+	548	308	317
SBF1_310035	03mj	CDS	−	402	134		NADH:ubiquinone oxidoreductase chain I-like protein			C	08WA5	11S1Q	*** 0.57			-2.14808	0.437635	1.80895	1.71993				1000+	841	225	265
SBF1_310036	03mj	CDS	−	1197	399		conserved protein of unknown function			S	05DH6	COG1900	*** 0.75			0.748857	1.61072	2.54325	2.75961				713	840	399	343
SBF1_310037	03mj	CDS	+	189	63		conserved protein of unknown function				05WKN	123I3	*** 0.47					-0.693753	-0.464968						490	415
SBF1_310039	03mj	CDS	−	195	65		protein of unknown function				0842G	100RQ	* 0.25			-2.14808	-1.41172	-3.6554					1000+	1000+	1000+
SBF1_310041	03mj	CDS	+	330	110		conserved protein of unknown function				07D6C	0ZAI9	** 0.36				-0.0205414	-3.6554	-2.70239					443	1000+	1000+
SBF1_310042	03mj	CDS	−	357	119		protein of unknown function				05XJ1	0XVBI		no detected expression
SBF1_310043	03mj	CDS	+	834	278		putative Diguanylate cyclase	EC 2.7.7.65		T	05PW2	11TS7		no detected expression
SBF1_310044	03mj	CDS	−	1155	385		Peptidase S8 and S53 subtilisin kexin sedolisin			O	08XBD	COG4934	0.20						-3.79441							1000+
SBF1_310045	03mj	CDS	+	1134	378		Response regulator receiver modulated diguanylate cyclase			T	08NGR	11NH3	0.16				-2.73629							1000+
SBF1_310046	03mj	CDS	−	162	54		conserved protein of unknown function						0.20						-4.43064							1000+
SBF1_310047	03mj	CDS	+	1110	370		protein of unknown function				06S01	0YIU9	* 0.27					0.29242	-4.43064						1000+	1000+
SBF1_310049	03mj	CDS	−¹	879	293		protein of unknown function				05MAM	11KBS	*** 0.43			-2.56473	0.994327		-1.36445				1000+	567		1000+
SBF1_320001	03no	CDS	−²	166	57		protein of unknown function				05ITY	11S65		no detected expression
SBF1_320006	03no	CDS	+	1065	355		4Fe-4S binding domain protein			C	07UYF	0ZYBG	*** 0.50			-0.703321	1.15597	-1.01237	-1.11689				1000+	657	1000+	1000+
SBF1_320007	03no	CDS	−	270	90		conserved exported protein of unknown function			S	0778M	0ZF91	** 0.39				-1.14837	-1.49989	-2.44594					1000+	1000+	1000+
SBF1_320008	03no	CDS	+	1335	445		Glucose inhibited division A family protein			R	05CBX	COG2081	*** 0.42			-1.26254		-0.53152	-2.53599				1000+		1000+	1000+
SBF1_320009	03no	CDS	+	480	160		conserved protein of unknown function				071JN	0YYUT	** 0.37			-2.56473		-1.1107	-3.79441				1000+		1000+	1000+
SBF1_320010	03no	CDS	+	168	56		protein of unknown function				08U3D		** 0.37			-2.56473		-1.1107	-4.43064				1000+		550	1000+
SBF1_320011	03no	CDS	+	417	139		HutP family protein				08ZIX	11NY2	*** 0.61		-1.54931	-0.222486	-0.162741	0.205554	0.200981		185		305	334	348	365
SBF1_320012	03no	CDS	+	369	123	aroH	Chorismate mutase AroH	EC 5.4.99.5		E	05KHN	COG4401	*** 0.58			-1.06527	0.412221	-0.273764	-0.965402				610	364	702	873
SBF1_320013	03no	CDS	+	1029	343	aroF	Phospho-2-dehydro-3-deoxyheptonate aldolase	EC 2.5.1.54		E	08JPM	COG2876	*** 0.64			0.532791	1.69425	1.0508	2.06227				857	867	787	433
SBF1_320014	03no	CDS	+	903	301		Prephenate dehydrogenase family protein			E	05EVN	COG0287	*** 0.64			0.888082	1.26794	0.949711	1.02313				873	924	689	657
SBF1_320015	03no	CDS	+	1287	429	aroA	3-phosphoshikimate 1-carboxyvinyltransferase	EC 2.5.1.19		E	05CMY	COG0128	*** 0.60			1.70623	1.62554	1.70538	1.59945				530	981	581	633
SBF1_320016	03no	CDS	+	747	249		AzlC family protein			E	08UMN	COG1296	*** 0.50			-0.190713		0.515635	-0.891528				862		694	1000+
SBF1_320017	03no	CDS	+	321	107		putative membrane protein			S	05WQX	COG4392		no detected expression
SBF1_320018	03no	CDS	−	237	79		protein of unknown function				07J17	0ZR37		no detected expression
SBF1_320019	03no	CDS	−	198	66		conserved protein of unknown function				05WX6	113WF	0.13			-2.09571			-2.79212				845			1000+
SBF1_320020	03no	CDS	+	654	218		5'-nucleotidase	EC 3.1.3.5		R	07XGZ	COG0546	** 0.39					-3.15376	-0.509508						1000+	1000+
SBF1_320021	03no	CDS	−	285	95		conserved protein of unknown function				06HAU	0Y8I5	0.10		1.19434							178
SBF1_320022	03no	CDS	+	726	242		CAAX amino terminal protease family protein			R	0845A	0ZXB3	* 0.30				-1.41172	-3.6554	-2.70239					1000+	1000+	1000+
SBF1_320023	03no	CDS	+	684	228	cmk	Cytidylate kinase	EC 2.7.4.25		F	05CAT	COG0283	** 0.38				-1.41172	-3.6554	-1.80655					1000+	1000+	1000+
SBF1_320024	03no	CDS	+	597	199	plsC	1-acyl-sn-glycerol-3-phosphate acyltransferase	EC 2.3.1.n4		I	05F6E	0Z3QU	-0.10
SBF1_320027	03no	CDS	+	633	211		putative membrane protein				06Z63	0YV9A		no detected expression
SBF1_320028	03no	CDS	+	1332	444		conserved protein of unknown function			C	05D8B	COG1625	*** 0.58			-1.22692	-0.273192	1.20057	0.716485				1000+	1000+	760	1000+
SBF1_320029	03no	CDS	+	1332	444	der	GTPase Der			R	05DKZ	COG1160	*** 0.63			0.579505	0.73823	-0.116229	1.5099				716	912	1000+	701
SBF1_320030	03no	CDS	+	597	199	plsY	glycerol-3-phosphate acyltransferase (acyl-phosphate transferring)	EC 2.3.1.n3		S	05K7Z	COG0344	*** 0.57			-0.239077	0.528469	-1.24075	-1.11226				562	605	1000+	1000+
SBF1_320031	03no	CDS	+	1014	338	gpsA	glycerol-3-phosphate dehydrogenase (NAD(P)+)	EC 1.1.1.94		C	05CSF	COG0240	* 0.30					-3.15376	-1.0456						1000+	1000+
SBF1_320033	03no	CDS	+	498	166		conserved protein of unknown function			R	090I5	COG4492	*** 0.58			-0.229602	0.850374	-1.95883	-0.712332				855	474	1000+	990
SBF1_320034	03no	CDS	−	120	40		protein of unknown function				067N1	111T6		no detected expression
SBF1_320035	03no	CDS	+²	342	115		protein of unknown function			T	06DM6	0ZHV1		no detected expression
SBF1_330002	03qu	CDS	−	129	43		conserved protein of unknown function							no detected expression
SBF1_330003	03qu	CDS	−	426	142	yneP	putative enzyme	EC 3.1.2.-		R	08099	COG0824	* 0.26					-0.548481	-4.39012						757	1000+
SBF1_330004	03qu	CDS	+²	195	65		conserved protein of unknown function			S	08D16	0ZUH3	* 0.26					-3.6554	-4.43064						1000+	1000+
SBF1_340001	03wf	CDS	+¹	1572	524		Collagen triple helix repeat protein			UW	08812	123VA	*** 0.41		0.305158	0.0525698	1.34175	-1.59184	-1.01513			631	1000+	815	1000+	1000+
SBF1_340005	03wf	CDS	+	591	197		Methyltransferase family protein			QR	063IN	11RCV	0.15			-2.14808							1000+
SBF1_340010	03wf	CDS	−	870	290		conserved protein of unknown function				05MUD	11VSE	* 0.29	propionate			1.27539	-2.81688						670	1000+
SBF1_340015	03wf	CDS	+	291	97		protein of unknown function			K	069WA	11BQ8	** 0.34			-0.703321	-0.273192	-2.81688	-4.39012				1000+	894	1000+	1000+
SBF1_340016	03wf	CDS	−	129	43		protein of unknown function							no detected expression
SBF1_340017	03wf	CDS	+	1101	367		Collagen triple helix repeat family protein (modular protein)				05YHT	123VA	*** 0.45			-2.14808	-0.502695	-2.24106	-3.28543				1000+	1000+	1000+	1000+
SBF1_340018	03wf	CDS	−	801	267		SCP-like extracellular family protein			S	05K4I	0XUG5	*** 0.43					-0.153001	-4.39012						1000+	1000+
SBF1_340019	03wf	CDS	−	192	64		protein of unknown function				073KG	0ZE4F	0.23					-1.58928							894
SBF1_340020	03wf	CDS	+	1149	383		4Fe-4S binding domain protein			CS	05E2G	COG2006	*** 0.56			-1.02221	-1.7341	0.339147	-0.282195				1000+	1000+	1000+	1000+
SBF1_340021	03wf	CDS	+	1023	341		conserved protein of unknown function			S	05WYI	COG4012	*** 0.52		1.19434			-0.390064	0.141744			397			1000+	1000+
SBF1_340022	03wf	CDS	+	813	271		conserved protein of unknown function			S	05C8B	COG1624	*** 0.56			0.764477	-3.7991	-1.20683	-0.152735				940	1000+	1000+	1000+
SBF1_340023	03wf	CDS	+	1239	413		conserved exported protein of unknown function			S	07Y71	COG4856	*** 0.49		0.305158	0.335832	-0.732945	-2.81688	-0.473808			602	1000+	1000+	1000+	1000+
SBF1_340024	03wf	CDS	+	1605	535		conserved protein of unknown function			R	07R0D	COG2509	*** 0.57			0.506014	-3.74628	0.515635	-0.703255				828	1000+	1000+	1000+
SBF1_340025	03wf	CDS	+	1338	446	glmM	Phosphoglucosamine mutase	EC 5.4.2.10		G	07QJF	COG1109	*** 0.56		-2.70167	-0.0476898	-0.428122	-3.95422	-0.908417		240		825	505	1000+	892
SBF1_340027	03wf	CDS	+	816	272		TnsA endonuclease				08VT7	11M39	* 0.27					-0.693753							1000+
SBF1_340029	03wf	CDS	+	1686	562		AAA ATPase				05FVT	0XSCE	* 0.27			-1.06527			-3.35692				1000+			1000+
SBF1_340030	03wf	CDS	+	1248	416		conserved protein of unknown function				08K7Z	0XRIV	* 0.26					-3.6554	-3.15255						1000+	1000+
SBF1_340031	03wf	CDS	+²	549	183		Tn7-like transposition protein D (fragment)				08K7Z	0XRIV		no detected expression
SBF1_350001	040v	CDS	−²	369	123		transposase (fragment)			S	083E7	0ZXGC	*** 0.49				-3.7991	-1.42085	-0.89621					1000+	1000+	888
SBF1_350002	040v	CDS	−	168	56		transposase (fragment)				083E7	0ZXGC	** 0.39					-3.6554	-1.48856						1000+	652
SBF1_350003	040v	CDS	+	264	88		conserved protein of unknown function				06CZ9	0Y1EZ	** 0.40		-1.54931	-1.6127	-2.64412	-1.85169	-1.89816		135		378	1000+	995	742
SBF1_350004	040v	CDS	+	450	150		PilT protein domain protein			R	05XTZ	124FV	** 0.40			-0.80943	-3.74628	-2.54259	-2.58959				1000+	1000+	1000+	1000+
SBF1_350005	040v	CDS	−	297	99	relE	Cytotoxic translational repressor				069RI	0XYWD	*** 0.50			-2.56473	-2.73629	-1.39591	-1.31391				1000+	1000+	935	949
SBF1_350006	040v	CDS	−¹	309	103		Transcriptional regulator, AbrB family			K	0696Q	0XXR5	*** 0.46			-2.56473	-3.74628	-3.6554	-1.45414				1000+	1000+	1000+	1000+
SBF1_360002	040x	CDS	−	252	84		protein of unknown function					107IY	0.11
SBF1_360004	040x	CDS	−	243	81	cafA	fragment of ribonuclease G, endoribonuclease G (cytoplasmic axial filament protein ) (part 2)	EC 3.1.4.-	rng	J	05C03	COG1530	0.24						-4.43064							1000+
SBF1_360005	040x	CDS	−¹	864	288	cafA	fragment of ribonuclease G, endoribonuclease G (cytoplasmic axial filament protein ) (part 1)	EC 3.1.4.-	rng	J	05C03	COG1530	*** 0.54				0.164403	0.594972	-0.830307					741	744	1000+
SBF1_370001	0415	CDS	+¹	120	40		conserved protein of unknown function				0699W	0XXXI	** 0.35		0.305158		0.864574	-1.28031	-3.60275			212		93	667	1000+
SBF1_370002	0415	CDS	+	672	224		Zinc finger CDGSH type family protein			S	08RAA	COG3369	** 0.35		0.305158		0.864574	-1.28031	-3.60275			523		455	1000+	1000+
SBF1_370003	0415	CDS	+	162	54		protein of unknown function				05DRM	0XQ7Y		no detected expression
SBF1_370004	0415	CDS	−	3105	1035		exported protein of unknown function			UW	06YPF	0YUIH	*** 0.65	mixed	2.94968	1.4677	2.29941	1.68528	-0.470814		410	338	1000+	426	724	1000+
SBF1_370005	0415	CDS	−	138	46		protein of unknown function				070QD	0YXJT	0.17					-3.15376							1000+
SBF1_370006	0415	CDS	+	1635	545		long-chain-fatty-acid--CoA ligase	EC 6.2.1.3		IQ	05CEY	COG0318	*** 0.64		0.826258	-1.63288	0.58969	1.03845	1.10586			554	1000+	1000+	1000+	966
SBF1_370010	0415	CDS	−	123	41		protein of unknown function				06YWN	0YUV7	0.17					-3.15376							1000+
SBF1_370012	0415	CDS	−¹	402	134		Pyridoxamine 5'-phosphate oxidase-related, FMN-binding protein			S	08WWW	COG5015	*** 0.44			-2.14808		-1.28031	-1.39552				1000+		1000+	1000+
SBF1_380001	04m7	CDS	−²	593	199		protein of unknown function			R	05DCI	COG1078	* 0.26					-3.6554	-3.79441						1000+	1000+
SBF1_380002	04m7	CDS	−	468	156		protein of unknown function			R	05DCI	COG1078	* 0.26					-3.6554	-3.01496						1000+	1000+
SBF1_380004	04m7	CDS	−	723	241		conserved protein of unknown function			O	0810N	11PXT	0.20						-4.39012							1000+
SBF1_380005	04m7	CDS	−	870	290		protein of unknown function				0610R	12A07	* 0.28				-1.7341	-2.75046						1000+	1000+
SBF1_380006	04m7	CDS	−	153	51		protein of unknown function							no detected expression
SBF1_380007	04m7	CDS	−	507	169		Acetyltransferase family protein			KR	064KB	0XXSK		no detected expression
SBF1_380008	04m7	CDS	−	207	69		protein of unknown function				0622M	COG4912		no detected expression
SBF1_380009	04m7	CDS	−	378	126		conserved protein of unknown function			S	05YPU	0XUNA	0.20						-4.39012							1000+
SBF1_380010	04m7	CDS	−	222	74		protein of unknown function							no detected expression
SBF1_380012	04m7	CDS	−	180	60		conserved protein of unknown function				06I1F	0Y3YQ	0.24					0.0507755	-3.79441						324	1000+
SBF1_380014	04m7	CDS	−	1095	365		conserved protein of unknown function				05KAK	11TVE	0.17					-3.15376							1000+
SBF1_380015	04m7	CDS	−	255	85		conserved protein of unknown function				065FK	124RA		no detected expression
SBF1_380016	04m7	CDS	+	540	180		putative enzyme	EC 1.-.-.-		R	08M8I	0XRMN		no detected expression
SBF1_380017	04m7	CDS	−	129	43		protein of unknown function				074JC	0Z24X		no detected expression
SBF1_380018	04m7	CDS	−	756	252		conserved protein of unknown function			E	08YD5	11KQS		no detected expression
SBF1_380019	04m7	CDS	−	351	117		Transcriptional regulator, XRE family			K	08Y1H	11K4T	0.17					-2.1669							1000+
SBF1_380020	04m7	CDS	−	378	126		protein of unknown function				07S1Q	0YR7Z	0.21				-3.74628	-3.6554	-4.43064					1000+	1000+	1000+
SBF1_380021	04m7	CDS	−¹	762	254		Bis(5'-nucleosyl)-tetraphosphatase prpE domain protein (fragment)	EC 3.6.1.17			08EZ6	0XWXF	* 0.31				-1.41172	-3.6554	-4.43064					1000+	1000+	1000+
SBF1_390001	04ul	CDS	−²	554	186		conserved protein of unknown function				08TD1	11GN0	*** 0.41			-1.22692		-1.1107	-2.60258				1000+		1000+	1000+
SBF1_390002	04ul	CDS	+	243	81		conserved protein of unknown function				060EF	102C7	0.03		-1.54931	-4.40771	-3.78678	-5.48845	-6.3399		113			1000+
SBF1_400001	04us	CDS	−²	243	81		protein of unknown function				08IAU	10845		no detected expression
SBF1_400002	04us	CDS	−	306	102		protein of unknown function				05SX5	12113	0.18			-2.56473							1000+
SBF1_400003	04us	CDS	+²	483	161		protein of unknown function				06XTQ	0ZZS7		no detected expression
SBF1_410001	04wl	CDS	−²	819	273		Type II secretory pathway, component ExeA (Predicted ATPase)			U	065QU	COG3267	* 0.26				0.164403		-2.75101					711		1000+
SBF1_420001	04y4	CDS	+¹	1206	402		Glycosyltransferase, MGT family			CG	087PP	11NNH	** 0.34					-0.713757	-1.33194	12					1000+	1000+
SBF1_420002	04y4	CDS	+	1188	396		Arabinose efflux permease family protein			EGPR	05CZM	0XPHU	*** 0.41			-0.466422		-1.88457	-1.50614				1000+		1000+	1000+
SBF1_420003	04y4	CDS	+	141	47		exported protein of unknown function				08RA3	11FQV		no detected expression
SBF1_420004	04y4	CDS	+	177	59		protein of unknown function				07XDD		0.21			-2.14808	-1.14837						1000+	949
SBF1_420005	04y4	CDS	+	999	333		Daunorubicin resistance ABC transporter ATPase subunit			V	07U49	COG1131	** 0.33		-1.54931	-3.08824	-2.05839	-4.34962	-3.67851		325		1000+	1000+	1000+	1000+
SBF1_420006	04y4	CDS	+	762	254		ABC-2 type transporter			V	07T05	11R1P	* 0.30					-3.15376	-3.15255						1000+	1000+
SBF1_420007	04y4	CDS	−	984	328		putative Zn-dependent hydrolase of beta-lactamase fold			R	05E6X	COG2220	*** 0.65		0.305158	-0.80943	0.922983	-0.0408259	-0.747997			578	1000+	574	1000+	1000+
SBF1_420008	04y4	CDS	−	135	45		protein of unknown function				05JB3	11FVE	0.20						-4.43064							1000+
SBF1_420009	04y4	CDS	−¹	792	264		Polysaccharide deacetylase			G	08ZJ4	112BD	*** 0.43			-0.366987	-2.14989	-1.01521	-2.22843				1000+	1000+	1000+	1000+
SBF1_430001	04yw	CDS	−²	321	107		protein of unknown function				07JZY	0ZJUT		no detected expression
SBF1_430002	04yw	CDS	−	243	81		protein of unknown function				06RSY	10IM2		no detected expression
SBF1_430003	04yw	CDS	+	156	52		protein of unknown function							no detected expression
SBF1_430004	04yw	CDS	+	1530	510		conserved membrane protein of unknown function				05E1K	0XNMP	0.20						-3.60275							1000+
SBF1_430006	04yw	CDS	+	210	70		protein of unknown function				08869	0XRC9	* 0.31				-3.74628	-1.99045	-3.79441					1000+	1000+	1000+
SBF1_430007	04yw	CDS	−	126	42		protein of unknown function					123AE	0.16				-3.74628							1000+
SBF1_430008	04yw	CDS	+	2154	718		exported protein of unknown function				08ZP7	11P4I	*** 0.41			-1.7759		-3.15376	-0.91392				1000+		1000+	1000+
SBF1_430009	04yw	CDS	+	309	103		protein of unknown function				06PYT	0YEH8		no detected expression
SBF1_430010	04yw	CDS	+	843	281		conserved protein of unknown function			T	08HU6	COG1639	0.17					-3.6554							1000+
SBF1_430011	04yw	CDS	+	171	57		protein of unknown function				06INH	0ZZ14	0.21						-3.79441							1000+
SBF1_430012	04yw	CDS	+	885	295		exported protein of unknown function			C	05DRM	0XQ7Y	** 0.37				-2.73629	-0.53152	-4.39012					1000+	1000+	1000+
SBF1_430013	04yw	CDS	−	1812	604		exported protein of unknown function			UW	05VJ8	COG5492	*** 0.50			-1.06527	0.579662	-1.1107	-0.203239				1000+	1000+	1000+	1000+
SBF1_430014	04yw	CDS	−	147	49		protein of unknown function					1132X		no detected expression
SBF1_430015	04yw	CDS	+	585	195		Transcriptional regulator, XRE family			CK	05XN2	11KHV	*** 0.46				-2.14989	-0.532945	-0.491735					1000+	1000+	1000+
SBF1_430016	04yw	CDS	+	2598	866		exported protein of unknown function				05VJ8	COG5492	*** 0.56		0.826258	1.19976	1.3926	2.50086	1.19419			610	1000+	1000+	655	1000+
SBF1_430017	04yw	CDS	+	123	41		protein of unknown function							no detected expression
SBF1_430018	04yw	CDS	+	654	218	mtbC	Dimethylamine corrinoid protein 1			R	08IRG	COG5012		no detected expression
SBF1_430019	04yw	CDS	+	1401	467		Methanol:corrinoid methyltransferase				07WH9	0Y72C		no detected expression
SBF1_430020	04yw	CDS	+²	459	154		Pterin binding enzyme (fragment)			E	07V3B	COG1410		no detected expression
SBF1_440001	05cg	CDS	+¹	294	98		protein of unknown function			V	07RYX	COG0610	0.17					-3.6554							1000+
SBF1_440002	05cg	CDS	+²	664	223		Type I site-specific deoxyribonuclease, HsdR family (fragment)				07RYX	0YTPP	0.17					-3.6554							1000+
SBF1_450001	05eb	CDS	−²	318	106		conserved protein of unknown function			K	080ZK	0XUQV	*** 0.51			-2.09571		-1.42085	-2.21643				1000+		1000+	1000+
SBF1_450002	05eb	CDS	−	165	55		protein of unknown function				06X87	0YSF0	* 0.26					-3.6554	-2.75101						1000+	1000+
SBF1_450003	05eb	CDS	+	1650	550		NAD(FAD)-dependent dehydrogenase			PR	07QMW	COG2210	*** 0.52			-1.26254		-0.0817793	-1.57038				1000+		1000+	1000+
SBF1_450004	05eb	CDS	+	222	74		protein of unknown function				05DMC			no detected expression
SBF1_450005	05eb	CDS	−	177	59		Cytoplasmic protein (fragment)			S	08VH7	11Q20	*** 0.51			0.0598964	-2.83132	-0.84034	-1.36019				624	926	520	684
SBF1_450006	05eb	CDS	−	240	80		protein of unknown function				08VH7	COG3945	*** 0.58			0.654907	-0.164241	-0.235016	-0.672761				585	666	482	576
SBF1_450007	05eb	CDS	+	720	240		4Fe-4S binding domain protein			C	05MXR	0XQJM	*** 0.45		2.78827	0.0552828	-6.67817	-2.14575	-1.69635		163	132	420		1000+	874
SBF1_450008	05eb	CDS	−	1095	365		C4-dicarboxylate transporter/malic acid transport protein			P	05RSF	COG1275	** 0.35					-0.493212	-1.5426						1000+	1000+
SBF1_450009	05eb	CDS	−	942	314		membrane protein of unknown function			C	079YP	0XT3Q	* 0.29					-3.15376	-2.10507						1000+	1000+
SBF1_450010	05eb	CDS	−	657	219		anaerobic dehydrogenase with unknown substrate, 4Fe-4S ferredoxin, iron-sulfur binding domain subunit			C	05D3S	COG0437	** 0.38			-2.14808		-0.709957	-0.67322				1000+		1000+	1000+
SBF1_450011	05eb	CDS	−	2481	827		anaerobic dehydrogenase with unknown substrate, molybdopterin oxidoreductase subunit			C	08JIG	COG0243	*** 0.47			-1.35989	-1.14837	0.249414	0.453346				1000+	1000+	1000+	1000+
SBF1_450012	05eb	CDS	−	687	229		Dissimilatory sulfite reductase (Desulfoviridin), alpha/beta subunit			C	0810Y	COG2221	*** 0.42					-0.674279	-1.19196						1000+	1000+
SBF1_450013	05eb	CDS	−	132	44		protein of unknown function						-0.03
SBF1_450015	05eb	CDS	−	291	97		Spermidine/putrescine-binding periplasmic protein (fragment)				05ZDN	124FW		no detected expression
SBF1_450016	05eb	CDS	−	339	113		conserved protein of unknown function				07PRB	0ZUG7		no detected expression
SBF1_450017	05eb	CDS	−	261	87		protein of unknown function				0774E	0ZA22	*** 0.47			-2.09571	-0.250408	-0.485355	-1.3406				979	401	738	838
SBF1_450018	05eb	CDS	−	657	219		NADPH-dependent FMN reductase			R	08RX2	0YSYF	*** 0.55			-1.14105	1.11826	-0.116229	0.594617				1000+	395	1000+	654
SBF1_450020	05eb	CDS	−	444	148		protein of unknown function			K	05VUF	1248T		no detected expression
SBF1_450021	05eb	CDS	+	762	254		Short-chain dehydrogenase			IQR	05CAN	0XQEM		no detected expression
SBF1_450022	05eb	CDS	+	165	55		protein of unknown function				07A43	0Z6ZR		no detected expression
SBF1_450024	05eb	CDS	+	909	303		Transcriptional regulator, AraC family			K	05CF7	0XRKV	0.06
SBF1_450025	05eb	CDS	−	228	76		Amidohydrolase (fragment)			Q	07R0T	11KGA		no detected expression
SBF1_450026	05eb	CDS	+	135	45		protein of unknown function					0Z7CT		no detected expression
SBF1_450027	05eb	CDS	−	753	251		conserved protein of unknown function			IQR	05DGJ	0XS4Q		no detected expression
SBF1_450028	05eb	CDS	−	765	255		Short-chain dehydrogenase			IQR	05CAN	0XQEM		no detected expression
SBF1_450029	05eb	CDS	+	438	146		putative transcriptional regulator			K	05VUF	1248T		no detected expression
SBF1_450031	05eb	CDS	−	963	321		DNA-binding domain-containing protein, AraC-type			K	05CF7	0XRKV		no detected expression
SBF1_450032	05eb	CDS	−	351	117		Aldo/keto reductase (fragment)			R	07QJX	COG1453		no detected expression
SBF1_450033	05eb	CDS	−¹	129	43		protein of unknown function				08ISP			no detected expression
SBF1_460001	05h8	CDS	+¹	432	144		ABC 3 transport family protein (fragment)			P	07YWR	COG1108	** 0.34					-2.81688	-1.53887						1000+	1000+
SBF1_460002	05h8	CDS	+	1806	602		ABC transporter transmembrane region family protein			V	05BZ1	COG5265	*** 0.50			-2.14808	-2.14989	0.0507755	-0.542151				1000+	1000+	1000+	1000+
SBF1_460003	05h8	CDS	+	459	153		putative flavin-nucleotide-binding protein			R	05M0U	COG3467	*** 0.59			-0.26925	1.53469	-0.238966	0.066952				1000+	258	734	672
SBF1_460005	05h8	CDS	+	1998	666		Sensory box protein			T	05EDZ	0XR0Q	0.16					-2.27946							1000+
SBF1_460006	05h8	CDS	+	300	100		conserved protein of unknown function			S	05KGF	COG4496	** 0.40					-3.36469	-2.21959						1000+	1000+
SBF1_460007	05h8	CDS	+	1152	384	hisZ	ATP phosphoribosyltransferase regulatory subunit			E	08IQ6	COG3705	*** 0.54			-2.14808		0.788654	0.621544				1000+		864	960
SBF1_460009	05h8	CDS	+	483	161		Type I restriction-modification system methyltransferase subunit domain protein			V	07URH	0Z4X2	*** 0.56				-1.41172	1.36533	0.879788					1000+	318	454
SBF1_460010	05h8	CDS	−	474	158		putative inhibitor of MCP methylation, CheC			N	08W5Z	COG1406	* 0.27				-3.74628	-1.14198						1000+	1000+
[truncated: 4,622 more rows]

## Sheet: (b) Scaffolds
Scaffold	Length (nt)	G+C content (%)	Native soil metagenome coverage (SRX3303073, SRX3264549)	SIP metagenome coverage (SRX3305905, SRX3305906)		Number of genes
				raw	transformed	CDS	tRNA	rRNA	other ncRNA
002m	1925	42.04	0	14.8	36.2	2
005f	10767	44.11	0	39.3	62.1	8
005r	1625	39.45	0	40.7	176	1
00bv	36586	45.15	0.02	52.6	67.5	35
00h2	79284	43.18	0	54.4	104.2	134
00l1	3754	49.25	0.04	153.5	90.1	2
012i	1707	42.88	0	46.5	94.9	2
01ck	34205	45.9	0.009	59	65.2	27			1
01m3	33113	41.2	0	24.4	71.4	31
01ms	17008	44.83	0.04	42.6	58.2	20
01oc	57631	43.2	0	41.2	78.6	61
01vn	11065	45.85	0	45.2	50.5	12
01xs	1056	42.14	0	11.5	27.5	2
024k	9841	48.7	0	53.9	35	10
02e6	32646	44.23	0.001	37	57.2	43
02it	13026	45.42	1.4	117.4	142.7	12		1 (16S)
02ki	14529	41.17	0	21.6	63.5	18
02pu	6835	44.14	0.04	38.5	60.5	10
02r7	94466	45.09	0.03	53.2	69	115	2		1
02st	39412	44.12	0.04	37.7	59.6	36	1
02u6	37203	44.19	0.003	39	60.6	34			1
02wt	19907	43.87	0	46.8	77.8	18
02yr	3723	40.08	0.05	15.2	57.1	1
034k	4016	40.21	0.02	24.9	90.7	7
035u	2584	38.82	0	51.6	257.8	6
03bn	27784	42.95	0.01	40.1	80.6	29			1
03ec	1994	39.27	0	16.6	74.8	4
03gh	1099	39.13	0	9.3	43.1	3
03kf	6089	45.02	0	36.6	48.2	5	1
03kr	17777	42.94	0.01	38	76.5	14			1
03mj	37909	42.02	0.02	37	90.5	49			1
03no	32497	45.1	0.005	41.1	53.3	35	1
03qu	2925	39.25	0	19.4	87.8	4
03wf	37440	43.37	0.004	40.2	74	30			1
040v	3110	40.96	0	23.7	73.2	6
040x	4329	48.12	0	61.6	44.5	5
0415	13225	42.74	0	29.1	61.2	12
04m7	12190	40.26	0.02	19.2	69.2	21
04ul	2557	39.5	0	35	149.6	3
04us	1923	42.49	0	21.3	47.2	3
04wl	3385	45.97	0.2	28.2	30.7	3
04y4	8806	41.57	0.02	40.2	108.5	9
04yw	17991	42.23	0.01	39.2	91.8	20
05cg	1024	42.19	0	13.6	32.2	2
05eb	24793	43.01	0.08	42.5	84.4	33
05h8	26553	43.88	0.004	45.4	75.3	26			1
05nl	53012	43.12	0.01	32.7	63.5	55	2		1
05o3	18292	41.82	0.008	28.3	72.4	19
05s7	39598	43.75	0.009	37.3	63.5	40
05v3	9213	42.99	0.03	33.4	66.6	10
05w3	4132	42.47	0	28.1	62.4	8
065i	3026	50	0	60.2	30.8	2
065j	3211	42.95	0	61.2	123.1	5
065p	11597	41.41	0.02	28.3	79	13
0672	4623	43.39	0	35.4	64.9	3
0673	46216	44.51	0.002	37.9	55.2	50			1
068c	1669	48.8	0	62.8	40	2
068d	1875	42.29	0	57.7	133.4	3
06h9	6854	43.88	0	47.1	78.1	9
06jg	2459	39.89	0	25.4	99.5	4
06kk	27015	43.93	0.01	44.8	73.5	33
06sl	4696	43.65	0	45.7	79.5	9
06yf	16136	43.68	0	34.1	58.9	15
073q	7997	47.02	0.01	55.9	49.8	7
0781	14348	40.8	0.006	23.9	76.4	19
07c9	18220	41.06	0	23.2	69.9	30
07d4	7192	41.07	0.01	19.3	58.1	7
07el	1829	47.46	0	55.2	45.2	2
07ew	7709	40.99	0	31.2	95.6	6
07kl	34253	43.67	0.01	45.4	78.5	34			1
07rm	1296	49.15	0.08	130.3	77.8	2
07rn	1895	48.18	0	175.3	125.3	2			1
07y0	25019	44.45	0.01	44.2	65.2	17
07yc	43117	44.71	0.02	50.6	70.9	48
07za	16889	44.53	0	43.9	63.8	22
08b0	2077	47.28	0	54.2	45.9	3
08j2	2249	41.17	0	14.6	43	5
08k3	9753	42.09	0.03	25.7	62	14
08o2	1881	35.5	0	14.9	166.6	4
08u5	85587	45.45	0.02	47.6	57.5	93
08y4	21440	44.44	0.01	43.2	63.9	23
08zn	24047	41.71	0	23.7	62.1	26
0977	8503	46.21	0.04	16.2	16.9	15	1
098d	51677	43.73	0.01	35.3	60.4	55
09a0	1835	47.14	0	26	22.6	2
09d3	14587	44.47	0	49.2	72.4	14
09sq	14648	44.03	0.03	49.5	79.6	16
09z4	52593	45.94	0.01	60.2	66	63
0a22	4029	39.61	0	37.4	155.8	1
0a2y	3395	37.84	0	16.9	106.2	5
0a3p	11521	45.49	0.009	55.3	66.3	11
0abx	17633	41.96	0.006	28.8	71.3	16
0adb	5609	37.99	0	20.4	123.7	7
0ae0	3824	48.04	0.08	80.4	59	4
0al6	45361	42.39	0.009	26.7	60.4	58			1
0amu	4353	42.11	0.06	55.8	134	4	7	1 (5S)
0an0	11680	42.05	0	32.2	78.3	9
0aqa	5707	41.48	0	33.2	91.3	8
0atn	16975	43.16	0.01	29.8	57.3	26
0b4e	9978	46.23	0	48.5	50.3	13
0b5t	28921	44.64	0.01	37.2	52.9	31
0b7w	8005	46.77	0.01	60.6	56.6	10
0bfy	22727	44.18	0.004	46.5	72.6	25
0bg6	2516	52.5	13	606.1	200			1 (23S)
0bl8	4369	43.14	0	33.2	64.1	9
0bxd	14049	41.86	0	27.5	69.6	13
0c4c	3929	46.81	0	26.9	24.9	1
0c8h	5027	43.88	0.03	37.2	61.7	4
0cbt	7160	42.08	0.2	63.1	152.6	9	16	1 (5S)
0cho	32333	46	0.02	46.8	50.8	37			2
0cqv	41061	42.95	0.02	39.1	78.6	50
0cs3	4628	50.52	0.09	43.2	20.1	6
0d6k	18508	46.37	0.01	53.8	54.3	25
0d84	9654	46.87	0.01	50	45.8	10			1
0d8s	4166	44.98	0	34.9	46.3	5
0daj	16398	42.82	0.02	32.8	67.7	22	2
0dd8	8834	43.23	0	39.4	74.7	8
0def	28174	40.32	0.01	26.6	94.3	30	5
0dg9	3614	36.69	0	19.6	163.1	3
0dgx	30831	41.6	0.02	23.4	62.8	35	1
0ds2	34489	45.05	0.009	40.8	53.3	31			1
0ebe	3839	40.32	0	19.7	70.1	5
0ele	15517	42.24	0.06	26.7	62.5	18
0es8	4460	45.36	0	56	68.8	8
0ev5	3682	46.8	0	55.4	51.4	3
0fcq	21829	43.43	0.02	37.9	68.9	31
0fml	18388	44.19	0	35.2	54.8	20
0fs5	21838	43.45	0	41.3	74.8	26
0fwa	24190	44.92	0.04	42.2	56.6	20
0g4g	6709	41	0.01	26	79.5	14
0gb1	3555	44.89	0	30.8	41.6	6
0gc3	2447	48.75	0	52.6	33.8	3
0gig	23324	42.76	0.02	32.1	67.2	22
0gjs	5640	39.29	0	29.9	134.1	5
0gk5	3749	40.25	0	36.9	133.2	5
0gl2	9014	42.52	0.01	28.9	63.7	14
0glp	10149	48.58	0	60.9	40.4	10
0grm	3518	42.95	0	30.9	62.2	3
0gs4	19172	45.45	0	48.2	58.2	17
0gv1	1000	41.6	0.1	140.8	377.4	1
0h15	26569	44.39	0.03	54.7	81.8	21			2
0h4w	5764	40.23	0	25.8	93.6	7
0hah	3227	41.59	0.4	133	357.1	5
0hbz	1166	40.38	0	12.8	44.9	2
0hds	22170	43.74	0	32.5	55.4	25			1
0hpv	7999	42.99	0	39.8	79.4	8
0hy7	8373	42.43	0	20.2	45.4	12
0i9x	10500	43.85	0.02	42.9	71.5	9			1
0idp	3418	44.47	0	53.7	78.9	6
0ikd	6667	39.36	0	30.7	135.5	6
0iy8	4746	44.73	0	35.5	49.5	6
0jgk	4652	42.09	0	25.3	61	6
0ji0	5487	43.45	0	45.5	82.4	5
0ji1	5552	43.78	0.2	51.9	87.8	8
0jsg	4558	44.71	0.1	79.7	111.6	5
0jxr	20381	47.1	0.03	52	45.6	20
0jzg	4032	39.21	0	17.2	78.6	8
0k18	16327	42.54	0.03	27.4	60	20
0k6n	27620	42.08	0	38.1	92.2	30
0k9b	10209	41.98	0.02	22.6	55.9	12
0kas	12740	41.69	0	37.5	98.5	16
0kl3	29019	43.84	0.007	36	60.2	24	1
0kt0	8058	47.13	0.03	42.7	37.2	8
0kvd	7317	41.66	0	37.3	98.6	7
0l50	9074	41.68	0	31	81.7	12
0l51	19489	42.93	0.02	30.3	61.2	27
0lhi	2423	39.7	0	24.1	98.3	4
0lnz	1891	38.07	0	9.8	58.3	3
0loq	13016	43.76	0.03	36.1	61.3	11			1
0lr1	5958	40.47	0.07	30.4	104.5	7
0m7i	4296	43.17	0	42.5	81.7	5
0mag	17304	41.08	0	28.2	84.6	20
0mjl	4791	43.85	0	32.3	53.9	5
0msc	14599	41.2	0.005	27	78.9	10
0n3l	5872	40.68	0	19.3	63.2	8			1
0nmi	6802	44.87	0	31.2	42.3	6			1
0nmm	6849	39.94	0.02	18.3	70.9	8
0nn5	2027	37.74	0	45.3	291.6	1
0nuh	2179	45.66	0	54.8	63.5	4
0nv5	5091	45.31	0.07	53.4	66.3	8
0nx9	22680	43.14	0.004	32.9	63.6	24
0nys	1304	36.58	0.4	14.3	122.2	4
0o1g	18867	42.05	0	28.4	69	22
0o4v	2309	40.41	0	16	55.7	6
0o8h	11252	41.16	0	22.6	66.5	14
0oyp	9807	39.48	0.05	23.4	100.5	12
0p53	17984	45.53	0.05	47.2	56.1	17
0pf9	7309	40.46	0	22.1	76.2	10
0pfs	6004	42.97	0	37.2	74.5	7
0pgi	1035	38.74	0	6.3	32	3
0pi4	5364	41.91	0.05	29.8	74.7	4
0pjr	2243	44.67	0.2	28.6	40.4	1
0pmq	15823	41.36	0.01	25.2	71.1	19
0pqc	12218	44.98	0	37	49	17
0qak	9250	44.55	0	39.4	57	9			1
0qhs	2374	42.84	0.06	46.6	95.8	4
0qiy	17968	44.39	0.01	43.9	65.7	18			1
0qj7	10787	42.36	0.008	32.7	74.4	13
0ql2	19869	41.11	0	24.3	72.6	17
0qmo	10693	42.62	0.009	28.1	60.5	6
0qvo	1802	34.57	0.08	10.9	154.6	4
0qxg	4186	42.78	0	23	48	3
0r48	1031	49.66	0	141.1	76.8	1
0r6n	1573	40.43	0.3	178	616.9	1
0ra0	14511	39.94	0.02	25.8	99.8	17	4
0rc0	1749	40.13	0	16.1	59.6	4
0rek	9179	41.81	0	27.2	69.6	8
0rft	7575	43.16	0	20.9	40.3	9
0rnx	2432	39.25	0	14	63.1	4
0rpd	12181	40.82	0	20	63.4	2
0rpj	2402	39.01	0.03	25.6	122.6	1		2 (5S)
0rpk	2139	37.17	0	15.5	114.8	5
0rpu	3242	41.51	0	14.9	40.7	8
0s3v	1269	45.15	0.1	109.5	140.4	2
0s47	1108	39.98	0	8.1	30.9	1
0s5i	4101	43.36	0.06	35.7	65.9	5
0sq5	17938	43.91	0.04	32.3	53.2	11
0t6p	12138	45.97	0.02	54.6	59.6	13
0t88	5500	45.07	0.04	42.1	54.9	7
0tb0	6296	44.25	0	20	30.8	6
0tgf	5049	40.17	0	17.8	65.2	5
0tiy	1874	49.25	0	32.1	18.8	5
0tpl	6911	44.34	0	43.3	65.3	7
0uiy	10109	40.85	0.04	27.4	86.5	13
0ukg	7056	42.02	0	21.1	51.6	11
0utx	2213	44.78	0.05	36	49.7	2
0vix	1073	40.14	0	34.8	128.5	2
0vqh	7554	42.55	0.07	54.4	119	5
0vzf	3881	35.87	0.08	15.2	155	6
0wgo	3046	43.14	0.02	31.8	61.5	6
0wk2	6328	42.54	0	27.8	61	6			1
0wrc	8676	41.75	0.02	26.1	67.8	10
0wtd	17111	46.85	0	29.4	27	21
0wy3	4907	38.7	0	13.8	70.6	5
0wyn	7204	39.56	0.01	20.7	87.4	14			1
0x0y	16007	41.86	0.009	28	71	19
0xa1	10016	40.89	0.06	25.3	79	14
0xed	6253	45.28	0	43.5	54.4	8
0xks	10603	38.81	0	22	110.4	13
0xmb	1316	36.4	0	9.8	87.6	3
0xxb	1257	41.45	0	12.6	34.9	3
0xxs	11043	40.49	0.01	21.5	73.7	18
0xz2	5260	40.39	0	19	66.6	8
0xzf	4720	39.51	0	13.3	56.8	6
0yht	2910	45.81	0	28.7	32.3	1
0yn4	9885	42.98	0	29.7	59.4	9
0ysh	12314	40.94	0	34.1	105.7	20
0yt0	9217	39.74	0.02	20.1	81.3	10
0z19	1209	42.68	0	13.2	28.1	1
0z83	5282	40.67	0.04	19.6	64.2	6
0zm3	10067	41.13	0	27.4	81.3	13
0zrf	1550	40.13	0.2	39.1	144.9	1
0zs9	7163	43.21	0.03	36.2	69	10
0zxd	4812	44.6	0.06	19.1	27.4	3
0zz4	18097	43.3	0.01	32.7	61.2	25
1074	10060	43.5	0.05	29.3	52.5	17
109f	5980	45.05	0	43.5	57	5
10af	1596	40.85	0	73.3	231.6	3
10e1	30169	44.12	0	37.8	59.7	23
115g	6914	44.08	0	31.4	50	2
115s	6624	38.54	0	16.2	86.5	6
11nu	9756	42.25	0.01	44.1	102.9	13			1
11o9	1977	40.62	0	15.2	50.6	4
11wf	16812	42.31	0	28.2	64.8	23	1
122a	1437	41.46	0	16.8	46.3	2
12m0	15488	46.38	0	51.2	51.5	17			1
12tq	8676	45.44	0	40.4	48.9	6
12ub	23510	42.02	0.03	27.8	68.1	21
133q	14418	41.58	0.03	27.3	73.6	16
1360	7905	40.49	0.03	25	85.6	11
1394	2401	38.52	0	11.5	61.8	3
13hr	3470	42.19	0	15.2	36	6
13pg	3326	44.83	0	30.1	41.1	2
13vy	1149	43.78	0	48.1	81.5	1
13z5	8271	45.84	0	54.4	60.9	9
1463	6206	48.32	0	50.8	35.4	6
14ky	7814	40	0.02	19.7	75.3	9
14mg	1984	42.89	0.1	208.8	425.2	2
14x9	7128	42.66	0	25.8	55.1	5
14xw	9489	44.01	0	46.9	75.7	10
155a	5406	44.49	0	50.8	74.4	6
1597	9224	42.73	0.07	34.9	73.5	13	3		1
159q	8554	40.65	0	27.4	90.5	9
15ci	3797	41.08	0	21.8	65.5	7
15g2	2250	36.09	0.04	12.9	123.8	3
15zr	6044	43.78	0.02	43.9	74.3	7
1612	12110	49.2	0.01	48.9	28.9	7
16cd	5989	43.41	0	33.8	61.7	7
16ge	1289	48.41	0	29.2	20	1
16ny	6290	45.15	0	30.4	39	10
16tx	9570	42.21	0	22.3	52.5	12
16ty	4711	47.14	0	45.9	40	7
16x7	3034	41.79	0.09	20.5	52.7	3
17r3	9522	44.1	0	40.2	63.8	14
180t	13696	43.11	0.007	40.6	78.9	12	2
182u	3776	37.86	0	17.3	108.2	3
186v	6914	40.66	0	22.7	74.7	10
188b	2533	48.44	0	21.6	14.7	2
18p5	3622	43.68	0.08	44.1	76.1	4
18rp	10027	46.38	0	53.7	54.1	12
199l	6593	45.05	0.1	33.7	44.1	6
19ar	1077	50.42	0.09	43	20.4	1
19yd	6633	43.28	0.04	32.3	60.6	7
1a4b	13212	42.67	0.01	27.5	58.7	14
1a5u	16773	40.62	0.02	22.2	73.7	17
1abg	15854	41.12	0	27	80.3	17
1ahh	1926	48.23	0	54.1	38.3	2
1aj5	1719	40.78	0	20.9	67	3
1atv	5805	41.77	0.05	20.9	54	6
1bas	1095	40.55	0	27.6	93.1	1
1bb0	4249	45.02	0	51.2	67.4	4
1blt	4443	45.05	0.06	28.9	37.8	6
1bzg	2795	42.5	0.03	12.8	28.4	3
1ceu	8635	40.17	0.05	24.2	88.8	10
1csy	1256	39.26	0	6.7	30.1	3
1dhv	12673	49.55	0.6	58.8	32.7	8
1dif	1874	41.52	0	26.9	73.4	2
1djs	1421	39.96	0	25.9	99.8	4
1djw	3859	38.82	0	24.9	124.5	4
1dn0	1061	39.96	0	7.9	30.2	3
1dpy	2463	45.31	0	24.8	30.9	1
1drw	4828	45.8	0.08	44.4	50.1	4
1efa	2497	48.77	0	40.9	26.2	3
1ehr	4915	40.05	0	21.5	81	6
1eiw	3475	46.46	0	61.5	61	9
1eks	1116	48.57	0	55.5	36.9	2
1evj	4852	40.97	0.02	26.5	81.5	7
1f02	1358	48.16	0	47	33.7	1
1f2i	1480	48.47	0.04	37.2	25.2	1
1fly	5522	45.2	0	40	50.8	1
1ggj	1462	47.2	0	49.5	42.6	2
1h44	5792	39.6	0	23.2	96.7	11
1h8s	3947	42.06	0	15.3	37.1	7
1he5	7204	45.02	0	37.7	49.6	6
1heg	11138	42.8	0.04	26.3	54.6	15
1hiy	1685	48.31	0	87.6	61.1	3
1hm4	1998	46.75	0	56.8	53.3	2
1hti	5226	40.77	0.02	28.6	92.1	10
1hu5	10882	45.27	0.03	46.1	57.8	13
1ijs	3306	46.17	0	50.4	52.9	4
1ikx	5621	41.84	0	22.5	57.3	11
1imy	6187	39.52	0	20.7	87.8	6
1ipd	1890	43.02	0	19.7	39	2
1j3o	1522	31.93	0	12.3	357.8	2
1j4s	6230	43	0	25.3	50.3	7
1jg1	6246	42.92	0.02	29.7	60.1	11
1jnd	2189	47.14	0.06	84.6	73.6	3
1jpp	16545	43.75	0.009	38.2	65.1	18
1jrc	5445	42.77	0.04	25.8	53.9	6
1jz5	2150	37.99	0.1	45.6	276.4	2
1k81	2813	44.9	0	22.6	30.5	3
1k85	2601	40.45	0	47.5	163.8	1
1k8f	1193	46.69	0	72.7	69	1
1k8g	1926	40.71	0	24.6	80	3
1kg2	2396	40.57	0	11.8	39.5	3
1kns	1543	36.75	0	30.9	252.5	2
1kv0	6089	43.03	0	22.2	43.9	7
1kx4	1082	34.66	0	9.7	134.4	2
1l2s	4495	45.03	0.04	26.5	34.9	8
1l41	6086	49.47	0	60.1	33.9	9
1l5f	8487	43.58	0	31.5	55.5	10
1l62	5992	38.07	0.05	19.1	113.6	7
1le0	4896	45.5	0	45.3	54.2	7
1ljl	1283	40.69	0	12.2	39.9	2
1lz0	1483	46.33	0	45	45.8	3
1mdh	5066	39.26	0	26.6	120.1	6
1mnd	2049	39.73	0	11.1	44.9	1
1mph	2618	41.94	0.05	25.2	62.7	4
1n02	3442	42.88	0.04	35.6	72.6	4
1n85	4392	36.45	0	12.8	112.5	7
1n9c	2077	45.69	0	30.9	35.6	2
1ne9	1859	38.57	0	14.9	78.6	4
1niy	2184	46.06	0	34.6	37	4
1nky	16368	41.78	0.009	38.1	98.3	17
1nnw	1565	42.11	0	13.8	33.2	1
1np2	1629	41.93	0	11.8	29.4	4
1nr6	6594	38.73	0	24.9	126.9	11
1nuf	2096	40.73	0.04	24.6	79.9	3
1oat	9250	41.96	0	23.4	58.1	8
1ofg	9655	40.26	0	20.2	72.6	10
1og0	8242	43.82	0.01	50	83.9	12
1ok6	7045	41.11	0	20.1	60.1	8
1okh	5348	39.75	0	15.5	62.5	4
1p0c	4934	41.22	0.06	32	93.1	6
1p56	4678	38.73	0	19.7	100.3	7
1p6k	2012	37.87	0	11.2	69.7	3
1pbt	2858	42.02	0	18.7	45.8	3
1pd4	2474	43.82	0	38.4	64.5	2
1pdf	1686	38.79	0	12	60.1	2
1pjv	5523	40.95	0.04	19.1	58.9	6
1pk7	1520	37.48	0	25.2	172.6	2
1pom	4415	47.84	0.2	49.2	37.5	3
1pp5	7228	40.4	0	15.8	55.3	12
1pri	10428	45.19	0	40	50.9	12
1pso	3122	43.15	0	97.9	188.7	4
1pww	10341	41.3	0	29.4	84	11			1
1py5	1707	44.05	0	32.3	51.7	2
1pzk	9635	41.75	0.03	25.9	67.2	12
1qd1	1505	41.33	0	10.8	30.6	3
1qh4	1031	48.88	0	17.2	10.8	2
1quh	3958	43.78	0	34.6	58.6	6			1
1r34	2136	49.39	0.1	46.9	26.8	3
1r5h	1583	39.92	0	15.5	60.2	3
1rbu	2610	38.01	0	11.9	71.8	5
1rj8	3408	41.9	0	24.2	60.8	4
1s0y	3465	40.23	0	22.2	80.4	7
1s8e	4114	39.81	0.02	10.8	43.1	6
1s9a	1485	44.85	0	56.5	76.9	2
1sdq	2089	39.68	0	33.2	136.2	2
1sen	4454	43.15	0	29.5	56.8	5
1skl	9857	39.66	0	21.5	88.7	9
1sop	1745	43.72	0	37.7	64.6	2
1t9l	1076	37.73	0	9.9	63.9	2
1tt9	18948	43.39	0	23.1	42.4	21
1twf	3910	45.55	0.3	26.4	31.2	5
1u9t	2876	38.63	0	22.6	118.1	5
1ujw	1390	43.6	0.07	47.4	83.2	1
1us6	6631	43.19	0	31.9	61	3
1uzh	2290	45.76	0	56.3	64	1
1v6f	6505	42.6	0.02	18.6	40.2	7
1vev	2254	37.53	0	12.3	83.6	1
1w5t	4327	45.25	0	36.6	46	7
1whq	1395	37.63	0	11.3	74.6	3
1wk9	11812	42.48	0.03	28.7	63.6	16
1wka	1688	40.64	0	16.4	54.3	3
1wmd	1072	40.67	0	20.1	65.9	2
1wp3	1721	38.87	0	16.7	82.5	1
1wut	2889	38.62	0	14.6	76.2	5
1wxf	15409	40.55	0	24.7	83.2	20
1wyh	1861	36.32	0.06	12.6	114.3	2
1xdh	2166	38.87	0	12.5	61.8	3
1xim	10892	44.32	0	22.5	34.1	19
1xq3	5417	41.31	0	17.6	50.3	5
1xrs	2794	41.93	0	64.1	160	3
1yif	4892	43.36	0	42.4	78.3	4
1yvx	1258	41.26	0	10	28.8	4
1yyc	2087	44.7	0	40.6	57	5
1zbd	5299	38.08	0	19	113	4	1
1zeb	3253	38.18	0	12.8	74.2	5
1zna	1007	38.73	0.9	147.4	752			1 (5S)
2058	2692	41.93	0	20.3	50.8	6
20ew	2258	39.41	0	15.7	68.6	4
20ki	6724	41.88	0	32.5	82.1	7
20lx	4464	47.92	0	49.5	37.1	4
20wu	2781	47	0	46.6	41.6	2
20xf	2149	50.81	0	34.9	15.5	5
214h	1333	35.41	0	6.8	77.8	2
21c1	6374	42.11	0.3	31.8	76.4	8
21pm	1373	49.31	0	23.6	13.7	3
21uo	1906	33.79	0	20	348.2	2
229d	3414	37.43	0	12	83.4	4
22km	2668	44.72	0	34.8	48.6	4
22wp	1721	41.78	0.3	138.9	358.1	2
22xb	4885	40.92	0	20	62.2	5
22y9	3472	34.85	0	13.3	175.2	8
230v	2795	37.57	0	14.7	98.8	3
23qa	1294	39.63	0	24.5	101.8	4
23r0	1490	35.84	0	15.8	161.6	2
24dl	1151	33.62	0	7.2	131.5	2
24ep	5132	45.38	0	42.3	51.8	6	3
24my	1679	40.8	0.08	16.1	51.4	2
25fg	5488	43.8	0	34.9	58.9	7
25tz	1366	42.39	0	25.7	58.1	2
263s	3529	39.95	0	11.9	46	7
267r	3110	43.02	0	15.9	31.5	5
26d8	1120	51.26	0	121.4	49.7	2
26fx	3842	38.31	0.03	15.8	89.1	5
26im	1394	46.77	0	33	30.8	3
26lt	2783	41.61	0	31.6	84.4	3
275s	1747	41.16	0	21.9	64.6	3
27gt	1629	38.8	0	12.4	62.1	3
27rp	3473	45.55	0	66.6	78.9	2
27wf	2346	40.92	0	11.7	36.3	3
280o	6489	40.11	0	18.1	67.5	8
289w	1787	46.49	0	40.5	39.9	6
28es	1163	34.65	0	28.3	393.2	1
28ho	1446	43.22	0	25.3	48	2
28j9	3380	46.18	0.1	21.5	22.5	4
28ok	2534	43.25	0.08	82.8	156.3	2			1
28p5	2101	49.66	0.04	54.9	29.9	4
28pi	1650	40.3	0	25.9	92.3	3
28rf	8150	40.31	0	25.2	89.6	13
28tx	1444	37.33	0	11.2	79.3	2
29f3	4089	39.47	0	17.2	74.2	4
29gd	7180	40	0	18.2	69.5	7
29gf	4224	38.42	0	13	71.3	8
2a6t	2152	38.06	0	14.3	85.3	3
2adi	3643	37.44	0	18.4	127.3	3
2b0g	1357	38.69	0	7	36.2	1
2b9d	1907	48.72	0	23.3	15.1	2
2bei	1023	40.27	0	42.8	153.5	2
2boc	7053	40.82	0.03	21.9	69.7	9
2c0i	1435	45.37	0	54.6	67.1	4
2c2w	3057	43.51	0	16	28.7	2
2cvr	1122	44.21	0	46.2	71.6	1
2cw0	1130	41.06	0	20.5	61.9	2
2cw2	1236	38.27	0	20.8	118.2	3
2d10	6129	41.64	0	29.9	79.4	7
2d9f	10201	40.6	0.02	22.6	75.3	13
2dfg	7067	43	0	49.2	97.8	10
2eu9	1878	38.33	0	11.7	65.3	2
2fn8	2190	36.21	0	26.3	245.4	3
2fof	1681	39.5	0.06	15.9	67.9	3
2g4b	2333	44.83	0	52.5	71.8	5
2g7p	1223	43.08	0	18.3	35.8	3
2gbf	1252	40.15	0	8.3	30.5	2
2h3o	2950	39.99	0	16.7	63.7	4
2hqn	1640	45.12	0	61.5	79.4	2
2iun	1244	45.5	0	51.5	61.6	1
2j60	4222	40.1	0.02	20.3	75.7	6
2j64	1448	43.72	0	16.8	28.8	3
2jq7	2277	38.34	0	12.9	72.2	5
2jtq	7465	40.31	0.01	21.7	77.3	12
2k9f	2794	41.45	0	35.5	98.3	5
2kiq	3722	36.51	0	13.7	118.6	6
2kkn	3036	39.13	0	65.8	306	1
2kub	1602	38.38	0	17.5	96.7	4
2kxq	1565	34.42	0	11.2	164.4	3
2l5u	3888	39.09	0	14.6	68.5	4
2lub	1659	44.54	0.06	24.6	35.7	3
2luh	1733	32.49	0	9.4	233.1	3
2m03	5445	40.29	0	20.3	72.7	9
2mcp	6247	38.47	0	21.7	117.8	6
2mds	1429	39.54	0	17.3	73.3	2
2mgn	6263	39.34	0.05	19.3	85.5	5
2mte	1280	42.11	0	13.8	33.2	3
2mw3	1688	41.71	0	15.4	40.2	2
2myn	1730	41.95	0	11.4	28.4	3
2n8k	1479	43.48	0	18	32.3
2nd8	1850	44.97	0	42.5	56.4	4
2no8	4884	42.42	0.02	30	67.5	5
2nq5	1390	39.21	0	8.3	37.8	2
2nwf	3104	37.11	0	10.6	79.4	4
2nzw	4826	40.1	0.09	16.1	60.1	10
2okq	3185	46.95	0	43.3	39.1	8
2oo0	1161	48.49	0	23.5	15.9	3
2p20	4016	43.45	0	39.8	72.2	5
2p73	2613	37.05	0	18.4	139.5	6
2pbg	1352	44.15	0	44.3	69.6	5
2pg2	2539	42.06	0	32.9	79.9	4
2pgw	3656	44.99	0	40.6	53.8	6
2q35	7532	47.09	0	26.2	23	12
2q5z	1971	46.52	0	41.9	41	2
2q6p	2017	42.64	0	13.3	28.5	2
2qlg	1421	42.79	0	27.3	56.8	2
2qx4	1876	42.32	0	29.3	67.3	2
2r6r	2103	42.42	0	13.4	30.1	1
2rsi	1223	39.66	0	18.1	74.5	3
2ru6	1243	34.51	0	9.1	131.6	3
2rum	4004	46.3	0	57.1	58.4	4
2s1i	1041	48.22	0	57.9	41.1	2
2s95	1698	42.76	0.2	145.8	305	2
2sev	3339	39.95	0.04	19.2	74	3
2sml	2553	39.22	0	17.4	79.4	5
2svn	2175	43.36	0	30.3	55.8	1
2tsp	2577	39.42	0	20.3	88.4	3
2u7v	1768	36.43	0	30.6	270.8	2
2uf8	1284	42.13	0	15.3	36.6	3
2uhv	1682	43.22	0.03	101.5	192.9	3
2uwt	1084	37.92	0	10.7	65.9	1
2v0n	1195	34.9	0	10.9	142.4	2
2v12	9106	43.32	0.01	29.1	54.2	11
2v3v	1233	33.5	0	17.6	330.3	2
2vge	8014	40.85	0	34.1	107.7	11
2vjd	1438	41.38	0	17.3	48.5	3
2vkr	4100	38.49	0	15.5	83.6	3
2vsf	6920	39.9	0.01	16.3	63.6	15
2vw1	3760	41.3	0	17.7	50.6	5
2wux	2382	37.45	0	20.5	141.4	4
2x1t	4532	40.8	0.05	23.5	75.1	4
2x2m	1728	44.21	0	18.2	28.3	2
2x2v	3206	44.1	0	29.5	46.8	6
2x83	7010	41.14	0.02	27.2	80.7	9
2xsn	2082	41.68	0	17.5	46	3
2y14	1623	35.49	0	21.7	242.7	2
2y35	3753	40.18	0	19.3	70.6	7
2yd0	1055	43.22	0	15.4	29.4	2
2ye4	2247	47.44	0.05	22.3	18.3	3
2yh8	2979	40.42	0	23.2	80.5	4
2ym1	5311	42.74	0	34.9	73.4	1
2yx3	1426	40.39	0.07	14.5	50.7	2
2zaq	2355	38.5	0	14.8	79.8	1
2zlu	5241	40.64	0	16.8	55.6	4
2zpt	5234	42	0	21.5	52.9	6
2zy7	2625	41.52	0	17.1	46.6	3
30t0	3471	39.84	0.03	20.2	79.9	3
3170	1465	40.87	0	11.9	37.4	7
31gv	1549	41.83	0	23.5	59.8	2
31nu	1164	40.72	0	10.8	35	2
31vz	2227	40.01	0	15.7	59.7	4
321z	1659	39.6	0.07	50.6	211.3	1
3297	1165	37.94	0	38.8	238	2
32ou	1851	35.82	0	9.8	100.6	3
32y3	3598	40.68	0.01	15.5	50.9	5
3310	1635	38.84	0	10.2	50.9	2
33di	2950	44.23	0.03	14.1	21.7	3
33o1	3020	36.71	0.1	13.5	111.5	7
33qd	3856	44.76	0	31.2	43.2	5
34ro	1259	42.26	0	31.1	72.3	3
3556	1123	46.13	0	55	58.2	2
35df	3078	44.18	0	25.7	40.1	5
35jv	1969	38.14	0	18.2	106.4	2
35m6	1445	43.67	0	29.9	51.8	3
36sl	3820	40.29	0	16.9	60.5	5
375a	1948	44.03	0	14.6	23.5	2
37qh	2117	43.55	0.03	19.8	35.1	4
388v	2483	42.61	0	23.9	51.6	3
38a0	2391	36.3	0	17.1	156.1	4
397x	1666	33.61	0	16.1	294.7	2
39t3	1404	39.6	0	23.6	98.4	2
3a95	2642	39.96	0	19.9	76.6	2
3ai5	2791	46.86	0	28.1	25.7	3
3aop	1691	42.16	0	21	49.9	2
3aty	2186	42.91	0	41.6	84.4	4
3b3k	2466	39.38	0	10.2	44.6	3
3bh7	7515	39.92	0.04	15.4	59.8	12
3bjf	1792	45.77	0	57.1	64.7	3
3bnn	1584	42.11	0	47	112.9	1
3bu1	1212	41.58	0	16.8	45.2	1
3c6r	1153	39.38	0	9.5	41.7	2
3c9n	2127	47.81	0	38.6	29.5	3
3cm2	1246	40.11	0	16.7	62.2	3
3cx4	2317	37.89	0	13.4	83.2	2
3czi	5103	41.66	0	20.3	53.8	7
3dx1	1660	35.78	0	9.5	99.2	3
3e54	1624	37.61	0	10.8	71.5	2
3ecv	1280	40.16	0	12	44.1	2
3eez	1304	38.42	0	10.5	57.6	2
3f1t	4012	42.65	0	13.3	28.5	4
3fdp	1770	36.5	0	10.2	88.7	3
3fpm	1026	47.37	0	31.5	26.3	1			1
3frc	1699	36.79	0	11.9	96	3
3ggb	1189	48.02	0	55.8	41.1	2
3gjc	1480	38.45	0	15.5	84.2	3
3gtv	3582	37.07	0	19.4	146.8	3
3gz1	2361	36.81	0	9.9	80	2
3hmd	2214	39.66	0	29.1	119.8	2
3ieb	2111	44.91	0	26.1	35.2	3			1
3im5	5488	40.27	0	16.3	58.5	6
3j5v	2243	39.68	0.03	14.5	59.5	2
3jvx	1029	44.31	0.09	41.3	62.7	1
3k6d	1898	40.01	0	14.5	55	2
3kpj	3985	40.87	0.1	23.8	74.8	9
3kuk	1339	45.26	0	42.7	53.6	2
3kwa	2073	35.41	0.05	15.4	175.7	2
3lap	1161	44.01	0	21	34	4
3lpa	3466	40.33	0	19.9	70.4	3
3lza	3193	38.74	0	17.5	89	7
3m1d	3175	41.67	0	22.9	60.4	2
3npp	2905	43.99	0.05	16.9	27.4	2
3o5l	3304	47.64	0	21.4	16.9	4
3p02	2079	38.72	0	18.4	93.8	4
3q7u	3729	46.18	0	51.8	54.3	4
3ria	2047	34.59	0	19.5	274.6	1
3s8e	1519	37.33	0	17.7	125.6	5
3sap	3211	36.97	0.1	15.1	116.9	6
3sdr	1965	41.93	0	13.8	34.5	5
3set	1507	41.94	0.04	18.8	46.9	4
3sr2	2078	48.17	0	32.2	23.1	2
3sv9	1515	37.67	0.3	10.2	66.6	2
3t4e	2362	35.31	0	8.1	94.6	2
3t4x	2847	42.47	0.04	16.9	37.5	2
3t63	1609	37.97	0	16.3	99.4	3
3t8l	2649	39.22	0	13	59.1	5
3tjv	2929	40.64	0	11.5	38.2	4
3tkn	2030	41.58	0.05	23.9	64.2	4
3ttm	1101	44.03	0.1	15.2	24.4	2
3tye	1516	39.64	0	22.7	93.9	3
3u2k	2458	38.08	0	15.7	93	4
3ukv	5533	40.37	0	18.9	66.4	6
3v02	1282	38.38	0	20.6	113.7	2
3v9a	1946	37.72	0	22.4	144.9	3
3vlm	2337	41.72	0	12.9	33.7	3
3vtj	1916	39.77	0	20.7	83.2	5
3vxl	1086	31.77	0	5.9	178.9	2
3vyn	1192	41.53	0	21.5	58.6	3
3w9s	1725	36.87	0	12.4	98.4	1
3wcq	1503	41.91	0	12.2	30.7	3
3weu	3434	36.28	0	15.9	145.6	2
3wfz	1079	41.89	0	11.2	28.2	2
3xe1	1568	35.33	0	14.1	164.1	2
3xpl	1353	37.55	0	9.9	66.8	3
3y84	1426	35.62	0	11.4	123.5	3
3ymk	1614	41.51	0	10.3	28.1	2
3z3a	1144	36.28	0	7.4	67.7	2
3z5r	2150	36.14	0	12.5	118.8	3
3zj6	2972	35.4	0.03	13.6	156	5
4056	1335	43.82	0	28.7	48.1	2
40e2	1446	39.21	0	12.1	55.1	3
40i2	1116	41.31	0	12	34.3	2
4195	2074	36.63	0	20.6	173.4	3
4199	1429	39.96	0	49.7	191.4	1
41of	1851	35.06	0.4	11	137.9	4
41us	1476	35.09	0	9.4	116.4	3
429g	1067	38.8	0	8.4	42.3	3
42ou	2363	44.09	0.06	17.5	27.9	8
43xe	1472	36.07	0.2	12.7	123.3	6
442b	4417	43.56	0.06	29.2	51.7	6
44hd	1215	42.79	0	28.8	60
44pn	1429	43.32	0	19.8	36.9	2
44z8	2560	41.79	0	13	33.5	8
451x	4995	39.84	0	19.7	77.8	9
455h	2038	37.14	0	10.2	76.2	1
45ep	1543	46.66	0	49.8	47.5	3
46ha	1571	38.32	0	19.5	109.5	2
46ho	3910	39.62	0	16.7	69.6	4
46m4	2119	36.43	0	11.7	103.8	2
46o1	2102	38.11	0	11.9	70.2	3
46rn	6532	41.24	0.04	21.4	62.1	8
46wq	1441	45.31	0	46.9	58.3	3
46zl	1411	38.28	0	7.1	40.3	2
479w	3080	42.82	0	21.5	44.4	4
47lj	2148	45.56	0	51	60.3	2
4858	1369	45.14	0	38.8	49.8	3
48do	1335	38.78	0.2	25.4	128.2	5
48y5	1132	36.57	0	15	128.5	3
49f4	1540	39.27	0	14.1	63.4	2
49wc	2329	41.32	0	32.3	91.9	5
49yj	1182	37.48	0	10.8	73.8	1
4a69	1826	43.59	0	27.8	48.9	1
4agl	2311	38.64	0	10.7	55.9	2
4aki	1367	39.36	0	12.2	53.7	2
4c2v	1681	39.56	0	8.9	37.5	3
4c97	1248	43.59	0	20.8	36.7	2
4ceu	3589	37.22	0	14.8	107.7	3
4ci2	1982	39.46	0	15.3	66.1	3
4cjx	3289	41.65	0.03	13.8	36.6	9
4ddp	1266	35.78	0	28.4	295.7	2
4dzc	1200	36.42	0	19.9	176.1	1
4dzm	1682	38.7	0	11.6	59.6	2
4e6n	1922	38.5	0	13.2	71.2	1
4e86	1469	37.51	0	15.5	105.7	1
4eya	1706	38.98	0	25.8	124.4	2
4f8r	1676	37.99	0	16.2	98.1	2
4gju	5721	42.35	0	19.1	43.7	7
4gtz	6094	41.66	0.02	31.1	82.4	6
4h9r	1020	44.41	0	28.4	42.3	2
4hep	1204	36.88	0	18.3	144.8	2
4iie	1019	43.32	0	26.9	50.1	2
4ivd	2411	40.81	0.06	17.2	54.7	1
4ixz	2566	37.49	0	14.6	99.7	6
4jai	2243	38.21	0	19.6	112.9	4
4jei	1255	46.61	0	32.7	31.5	1
4ji0	1512	33.73	0	10.2	180.5	2
4jlj	1149	42.21	0	17.1	40.2	2
4ju1	1366	43.85	0	31.9	53.2	3
4k3b	1435	30.66	0	7.1	298.3	3
4k43	1062	37.43	0	24.8	171.9	2
4k7q	2335	41.71	0.03	13.8	36.1	2
4k9n	1321	35.96	0	14.9	148.5	3
4kvz	1136	39.79	0	16.7	66.8	3
4ln9	1173	38.36	0	21.7	120.7	2
4m23	1308	43.04	0	29.4	58	2
4m8y	1061	42.13	0	13.3	31.8	2
4mhl	1229	34.17	0	14.2	222.9	2
4n8w	1521	41.08	0	12.7	38	3
4nr0	3246	39.38	0	13.4	58.8	6
4nzl	1098	46.54	0	21.9	21.4	2
4okf	3140	39.32	0	9.7	43.2	4
4opn	1661	34.8	0	9.8	130.3	3
4p8c	1134	34.22	0	7.7	119.2	1
4pdf	1209	37.14	0	21.2	157.4	2
4qqw	5305	38.96	0	18	87.3	7
4qr6	4479	37.11	0	13.6	102.1	5
4qsk	2660	36.99	0	14	108.3	4
4r3j	1985	42.17	0	17.4	41.3	3
4r89	1885	41.22	0	13.7	39.9	4
4rny	1276	33.78	0	7.5	130.9	3
4rpn	1028	40.76	0	26.4	84.9	2
4rrt	1816	36.18	0	9.2	86.6	3
4ryc	2020	40.69	0	13.8	45	3
4sjj	2151	37.61	0.1	9.9	66	4
4son	2031	39.64	0.1	21.5	88.9	1
4t4z	1898	40.31	0	16.8	59.8	3
4tfg	1628	34.89	0	18.7	244.1	1
4tgw	2021	36.67	0	15.7	130.9	4
4tqz	5790	39.37	0	16.1	70.7	7
4tz8	6179	47.13	0	19.9	17.3	5
4u6y	1207	34.47	0.2	8.5	123.7	3
4ua0	1358	38.81	0	7.1	35.4	1
4vsz	1010	49.31	0	29	16.8	1
4vze	1866	37.94	0	9.4	57.8	3
4w83	1268	39.04	0	10.3	48.7	1
4wbo	1171	36.25	0	10.3	95.6	2
4wbu	3073	41.07	0	14.5	43.5	4
4x6q	1101	41.24	0.2	13.6	39.4	2
4xy0	1249	41.39	0	11.2	31.3	2
4y1t	3267	38.02	0	24.4	147	7
4yvx	3436	38.97	0	13.9	67.1	7
4yvy	1686	44.06	0	19.2	30.7	4
4z01	1420	41.47	0	10.8	29.7	2
4zfo	3702	38.79	0	15.6	78.5	9
4zsz	1355	39.38	0	13.4	58.9	3
4zvm	1359	38.93	0	9.3	45.3	1
50ag	1734	39.68	0	10.4	42.5	4
50ba	2946	42.02	0	19.5	47.9	5
50qn	2012	36.08	0.2	16.3	157.1	2
50ue	2679	40.13	0	13.5	49.9	6
50vg	1144	47.64	0	21.9	17.3
512u	2066	38.67	0	22.5	116.4	5
51xx	1151	38.49	0	6.7	36.1	3
52ms	2674	37.43	0	9.8	67.6	5
52rp	1981	43.65	0	16.4	28.5	3
532m	2106	37.8	0	25.4	161	3
53kl	1719	37.46	0	15.5	106.5	3
53lc	1312	36.97	0	13.3	102.8	3
53u9	1063	34.9	0	6.8	89.1	1
544m	1736	45.62	0	17.6	20.6	5
54c8	1532	41.06	0	15.4	46.5	4
54ex	2013	38.04	0	12.1	72.5	4
54nt	1943	43.18	0	42.5	81.5	2
54x8	2082	37.7	0.07	23.9	155.7	4
5514	1784	40.41	0	8.6	29.9	4
55aj	1235	34.57	0	14	199.1	2
566j	2392	38.71	0.04	12.9	65.9	5
5691	2036	37.67	0	21.8	142.7	2
56qv	2026	34.06	0	12.2	198.2	5
57i3	1554	35.39	0	7.6	87.1	2
57tz	1240	45.94	0	20.1	22	1
582d	1437	29.44	0.4	8.5	508.9	1
58br	1289	51.05	0	40.9	17.4	2
58lx	1369	39.37	0	14.2	62.5	2
58nj	1286	38.72	0	9.1	46.5	2
59b1	1079	35.4	0	8.4	96.6	1
59b2	2546	37.12	0	11.4	85.3	3
59q7	1016	35.24	0	12.6	150.5	3
59sf	1109	38.77	0	11.6	58.9	2
5a0o	2406	42.1	0	21.5	51.8	2
5a11	1146	35.6	0	8.2	89	3
5amv	1068	40.36	0	11.1	39	2
5bar	1346	41.9	0	12	30.2	1
5bob	1332	34.53	0	14.2	203.1	1
5bq4	2107	38.97	0	11.9	57.3	4
5bs2	2595	38.61	0	15.4	80.6	3
5cq5	1662	42.48	0	12.8	28.5	3
5cux	2748	41.3	0.04	21.1	60.2	3
5d15	1696	37.5	0.2	10.1	69.1	2
5d7c	2002	41.71	0	10.9	28.4	4
5dgk	1384	38.08	0	13.8	81.8	3
5e3o	1021	35.95	0	14.5	144.5	2
5ens	2222	47.57	0.04	27.2	21.8	2
5eux	1635	38.17	0	10.1	58.4	1
5gyj	1527	34.18	0	11.4	179	2
5hjy	3787	40.11	0	23.4	87	2
5hsc	1328	41.03	0	18.2	55.1	1
5j5y	3537	37.93	0	12.6	77.4	5
5jax	1898	38.09	0	9.1	54.1	1
5jpl	1547	35.68	0.03	11.6	124.1	2	1
5jsm	4287	42.78	0	18.9	39.3	6
5jx9	1044	40.42	0	9.9	34.4	1
5kj4	1163	40.15	0	9.7	35.9	2
5kz4	1431	34.17	0	10.2	161	3
5laf	1215	40.99	0	10	30.5	3
5lbg	1062	36.06	0	9.4	91.1	2
5mt7	1608	35.88	0	17.4	176.2	3
5ned	1159	38.65	0	7.4	38.5	2
5ng5	1634	41.31	0	14.4	41	5
5qfg	1726	38.76	0	9.2	46.5	2
5qoi	1565	41.34	0	11.1	31.5	2
5r8q	1362	36.56	0.2	9.5	81.1	1
5ra5	2147	41.87	0	14.1	35.7	2
5raj	2345	38.08	0	15	88.8	3
5rlw	1108	31.68	0	7.1	220.9	1
5rzn	1368	38.56	0	12.9	68.5	3
5syc	1522	37.15	0	10.7	79.5	2
5t02	1237	38	0	7	42.6	1
5t0g	1900	37.7	0	13	84.7	3
5t9n	2143	38.02	0	12.8	76.9	5
5tes	1065	39.53	0	21.7	92.1	2
5tl4	1902	36.54	0	11.6	99.5	1
5tm6	1465	40.94	0	16.8	52	2
5ui6	1276	38.7	0	9.7	49.6	2
5ujm	1202	35.44	0	10.1	114.7	2
5us5	1115	38.57	0	11.2	59.3	2
5uvq	1007	43.53	0	16.7	29.8	1
5v3a	1497	33.33	0	8.7	172.1	1
5ve9	1533	39.4	0	10.5	45.7	2
5wmv	1822	38.64	0	12.1	63.1	2
5wpf	2542	37.06	0	19.1	144.6	3
5xrj	1505	32.82	0	8.1	183.8	1
5y3m	1502	36.95	0	15.9	124	3
5y5c	1161	36.58	0	13.7	117.1	3
5z69	2398	43.66	0	12.9	22.5	5
5z99	1537	31.75	0	8.6	261.7	4
5zan	1668	35.85	0	16.5	168.3	1
5zmm	1616	35.52	0	15.2	168.6	3
6090	1262	41.92	0	20.2	50.5	2
60al	1160	37.67	0	12.1	79.1	1
60i5	1495	37.99	0	11.9	72.4	1
60rm	1114	40.75	0	23.2	74.8	4
61m1	1181	41.57	0	13.3	36	2
61qi	1460	36.37	0	15.1	135.6	2
620n	1479	37.54	0	6.9	46.9	4
621e	1709	44.7	0	37	52	3
62cj	2058	39.45	0	16.6	71.8	2
62fe	1113	33.78	0	10.2	177.8	2
66bz	1382	36.9	0	8.7	68.9	2
66xg	1169	32.76	0	6.7	154.9	3
679b	1286	40.05	0	12.1	45.7	2
67dd	1175	41.11	0	12.8	38	2
68mm	1437	37.79	0	12.3	78.2	3
692b	1458	39.71	0	16.3	66.2	2
6arq	1489	35.12	0	12.2	150.6	2
6baf	1059	37.58	0	9.8	65.5	1
6bh1	1535	35.31	0	9.9	115.9	2
6cwv	2012	37.08	0	12.3	92.9	1
6dgx	1500	41.4	0	23.9	67	4
6gcr	1370	46.57	0	31.9	31	2
6gkg	2226	39.03	0	13.3	63.2	3
6hil	1279	40.5	0	13.5	46.1	3
6hkr	1324	38.9	0	10.5	51.6	2
6ho7	2561	42.29	0.1	14.1	32.6	3
6hpy	1137	37.55	0	9.9	66.5	1
6jsa	1058	36.58	0	9	76.7	1
6kuv	1113	39.07	0	8.2	38.5	2
6li2	1354	39.82	0	10	39.9	1
6lj4	1130	44.25	0	13.9	21.3	2
6mvj	2897	42.77	0.2	14.2	29.6	4
6nsd	1235	30.85	0	8.3	329.4	2
6pda	2795	39.78	0.1	11.8	47.4	5
6r2q	1245	38.15	0	9.2	53.5	3
6rhi	1316	35.94	0	10.4	103.6	2
6ry2	1328	38.25	0	7.2	41.3	2
6ry4	1085	33.36	0	10.6	208	2
6uub	1258	34.26	0	9.6	148	2
6vhm	1390	39.93	0	14.4	56	3
6vvu	1164	42.01	0	17.2	42.1	1
6xmu	1561	42.09	0	12.9	31.2	2
6xzh	1114	36.09	0	5.8	55.8	4
6z69	1649	38.45	0	8.1	44.1	2
6zcd	2102	37.87	0	12.7	79.1	3
71f2	1293	37.9	0.07	19.8	122.7	2
71hf	1069	40.22	0	16.1	58.3	1
71yz	1214	34.98	0.08	9.6	121.9	2
72dw	1311	38.83	0	11.4	56.8	2
752s	1220	38.36	0	17.1	94.9	2
75f7	1295	38.69	0	12	62	2
782u	1362	37.3	0	10.7	76.8	2
78wf	1767	37.9	0	11	68	4
7982	1153	38.59	0	13	68.5	1
7acx	1269	37.51	0	9.3	63.5	2
7aik	1176	39.86	0	9.8	38.6	2
7an3	1727	35.67	0	7.3	78.4	4	2
7arc	1073	46.6	0.05	19.8	19.1	3
7bfx	1460	41.36	0	15.3	43.2	2
7cjh	1301	38.59	0.2	13.6	71.6	2
7cqc	1115	30.04	0.1	11.2	562.2	1
7dgo	1230	38.86	0	12	59.4	1
7e3y	1357	39.57	0	11.6	48.9	3
7ehk	1168	39.04	0	10.8	51.3	2
7eya	1071	38.21	0	11.9	68.6	2
7ezi	1878	37.49	0	14.3	97.9	4
7h3l	1480	39.59	0	11.9	49.6	2
7h5l	1005	41.39	0	20.2	56.6	3
7hyx	1019	36.02	0	6.3	61.7	2
7jc3	1126	39.79	0	11.8	47.1	2
7l89	1184	34.8	0	9.3	123.6	4
7n3p	1099	40.49	0	16.2	55.4	2
7o8g	1115	37.4	0.05	8.9	62.4	3
7ob7	1694	40.73	0	13	42.1	2
7orm	1621	37.57	0	12.2	82	4
7osl	1448	42.81	0.07	8.7	18	3	2		1
7q4q	1128	39.54	0	11.1	46.8	1
7rih	1307	41.39	0	15.2	42.5	1
80p2	1136	38.82	0	6.5	32.6	2
88ly	1056	43.75	0	19.8	33.7	1
88ui	1545	36.25	0	10.7	98.9	4
89by	1121	38.8	0	7.6	38.3	3
8eff	1217	40.35	0	10	35.3	1
8h5r	1152	34.55	0	6.4	91.6	2
8h6k	1100	36.73	0	9.1	74.5	2

## Sheet: (c) FPKM
Locus tag	Gene	Product	FPKM in the native soil	FPKM: No external sulfate added												FPKM: External sulfate added
				No-substrate-control		Formate-amended		Acetate-amended		Propionate-amended		Lactate-amended		Butyrate-amended		No-substrate-control		Formate-amended		Acetate-amended		Propionate-amended		Lactate-amended		Butyrate-amended
				8 days	36 days	8 days	36 days	8 days	36 days	8 days	36 days	8 days	36 days	8 days	36 days	8 days	36 days	8 days	36 days	8 days	36 days	8 days	36 days	8 days	36 days	8 days	36 days
DISSIMILATORY SULFATE REDUCTION
sulfate import
SBF1_4820008	sulP_1	putative sulfate:proton symporter (anion:anion symporter or antiporter of the sulfate permease SulP family)	0.000 ± 0.000	0.000 ± 0.000	0.000 ± 0.000	0.000 ± 0.000	0.000 ± 0.000	0.000 ± 0.000	0.000 ± 0.000	0.000 ± 0.000	0.000 ± 0.000	0.000 ± 0.000	0.068 ± 0.060	0.050 ± 0.046	0.022 ± 0.038	0.000 ± 0.000	0.000 ± 0.000	0.000 ± 0.000	0.000 ± 0.000	0.000 ± 0.000	0.000 ± 0.000	0.000 ± 0.000	0.060 ± 0.085	0.000 ± 0.000	0.000 ± 0.000	0.000 ± 0.000	0.020 ± 0.034
SBF1_7030001	sulP_2a	fragment of putative sulfate:proton symporter (anion:anion symporter or antiporter of the sulfate permease SulP family)	0.000 ± 0.000	0.000 ± 0.000	0.000 ± 0.000	0.000 ± 0.000	0.000 ± 0.000	0.000 ± 0.000	0.052 ± 0.090	0.000 ± 0.000	0.000 ± 0.000	0.000 ± 0.000	0.000 ± 0.000	0.000 ± 0.000	0.000 ± 0.000	0.000 ± 0.000	0.000 ± 0.000	0.000 ± 0.000	0.000 ± 0.000	0.000 ± 0.000	0.000 ± 0.000	0.000 ± 0.000	0.000 ± 0.000	0.000 ± 0.000	0.000 ± 0.000	0.000 ± 0.000	0.000 ± 0.000
SBF1_4110009	sulP_3a	fragment of putative sulfate:proton symporter (anion:anion symporter or antiporter of the sulfate permease SulP family)	0.000 ± 0.000	0.000 ± 0.000	0.000 ± 0.000	0.000 ± 0.000	0.012 ± 0.021	0.000 ± 0.000	0.000 ± 0.000	0.000 ± 0.000	0.000 ± 0.000	0.000 ± 0.000	0.067 ± 0.044	0.025 ± 0.044	0.077 ± 0.133	0.000 ± 0.000	0.000 ± 0.000	0.000 ± 0.000	0.000 ± 0.000	0.000 ± 0.000	0.016 ± 0.028	0.000 ± 0.000	0.000 ± 0.000	0.000 ± 0.000	0.009 ± 0.016	0.000 ± 0.000	0.038 ± 0.065
SBF1_2390012	sulP_4b	fragment of putative sulfate:proton symporter (anion:anion symporter or antiporter of the sulfate permease SulP family)	0.000 ± 0.000	0.000 ± 0.000	0.000 ± 0.000	0.000 ± 0.000	0.000 ± 0.000	0.000 ± 0.000	0.000 ± 0.000	0.000 ± 0.000	0.000 ± 0.000	0.000 ± 0.000	0.072 ± 0.057	0.000 ± 0.000	0.000 ± 0.000	0.000 ± 0.000	0.000 ± 0.000	0.000 ± 0.000	0.000 ± 0.000	0.000 ± 0.000	0.000 ± 0.000	0.000 ± 0.000	0.134 ± 0.190	0.000 ± 0.000	0.000 ± 0.000	0.000 ± 0.000	0.000 ± 0.000
SBF1_9130001	sulP_5b	fragment of putative sulfate:proton symporter (anion:anion symporter or antiporter of the sulfate permease SulP family)	0.000 ± 0.000	0.000 ± 0.000	0.000 ± 0.000	0.000 ± 0.000	0.000 ± 0.000	0.000 ± 0.000	0.000 ± 0.000	0.000 ± 0.000	0.047 ± 0.081	0.087 ± 0.150	0.000 ± 0.000	0.021 ± 0.037	0.000 ± 0.000	0.000 ± 0.000	0.000 ± 0.000	0.000 ± 0.000	0.000 ± 0.000	0.000 ± 0.000	0.000 ± 0.000	0.000 ± 0.000	0.000 ± 0.000	0.000 ± 0.000	0.000 ± 0.000	0.018 ± 0.031	0.024 ± 0.042
SBF1_1770002	sulP_6b	fragment of putative sulfate:proton symporter (anion:anion symporter or antiporter of the sulfate permease SulP family)	0.000 ± 0.000	0.000 ± 0.000	0.000 ± 0.000	0.000 ± 0.000	0.019 ± 0.033	0.000 ± 0.000	0.000 ± 0.000	0.000 ± 0.000	0.000 ± 0.000	0.000 ± 0.000	0.046 ± 0.010	0.046 ± 0.079	0.000 ± 0.000	0.000 ± 0.000	0.000 ± 0.000	0.000 ± 0.000	0.000 ± 0.000	0.000 ± 0.000	0.000 ± 0.000	0.000 ± 0.000	0.160 ± 0.226	0.000 ± 0.000	0.000 ± 0.000	0.038 ± 0.066	0.052 ± 0.090
SBF1_1840001	sulP_7a	fragment of putative sulfate:proton symporter (anion:anion symporter or antiporter of the sulfate permease SulP family)	0.000 ± 0.000	0.000 ± 0.000	0.000 ± 0.000	0.000 ± 0.000	0.000 ± 0.000	0.000 ± 0.000	0.000 ± 0.000	0.000 ± 0.000	0.000 ± 0.000	0.000 ± 0.000	0.000 ± 0.000	0.000 ± 0.000	0.000 ± 0.000	0.000 ± 0.000	0.000 ± 0.000	0.000 ± 0.000	0.000 ± 0.000	0.000 ± 0.000	0.000 ± 0.000	0.000 ± 0.000	0.000 ± 0.000	0.000 ± 0.000	0.230 ± 0.399	0.000 ± 0.000	0.000 ± 0.000
SBF1_600004	sulP_8a	fragment of putative sulfate:proton symporter (anion:anion symporter or antiporter of the sulfate permease SulP family)	0.000 ± 0.000	0.000 ± 0.000	0.000 ± 0.000	0.000 ± 0.000	0.000 ± 0.000	0.000 ± 0.000	0.000 ± 0.000	0.000 ± 0.000	0.000 ± 0.000	0.000 ± 0.000	0.038 ± 0.066	0.257 ± 0.236	0.000 ± 0.000	0.000 ± 0.000	0.000 ± 0.000	0.000 ± 0.000	0.000 ± 0.000	0.000 ± 0.000	0.000 ± 0.000	0.000 ± 0.000	0.000 ± 0.000	0.000 ± 0.000	0.000 ± 0.000	0.000 ± 0.000	0.051 ± 0.088
SBF1_3620001	sulP_9b	fragment of putative sulfate:proton symporter (anion:anion symporter or antiporter of the sulfate permease SulP family)	0.000 ± 0.000	0.000 ± 0.000	0.000 ± 0.000	0.000 ± 0.000	0.000 ± 0.000	0.052 ± 0.089	0.000 ± 0.000	0.000 ± 0.000	0.000 ± 0.000	0.000 ± 0.000	0.075 ± 0.067	0.000 ± 0.000	0.000 ± 0.000	0.000 ± 0.000	0.000 ± 0.000	0.000 ± 0.000	0.000 ± 0.000	0.000 ± 0.000	0.000 ± 0.000	0.000 ± 0.000	0.000 ± 0.000	0.000 ± 0.000	0.000 ± 0.000	0.000 ± 0.000	0.000 ± 0.000
SBF1_7520001	sulP_10b	fragment of putative sulfate:proton symporter (anion:anion symporter or antiporter of the sulfate permease SulP family)	0.000 ± 0.000	0.000 ± 0.000	0.000 ± 0.000	0.000 ± 0.000	0.000 ± 0.000	0.000 ± 0.000	0.000 ± 0.000	0.000 ± 0.000	0.000 ± 0.000	0.000 ± 0.000	0.151 ± 0.075	0.000 ± 0.000	0.000 ± 0.000	0.000 ± 0.000	0.000 ± 0.000	0.000 ± 0.000	0.000 ± 0.000	0.000 ± 0.000	0.000 ± 0.000	0.000 ± 0.000	0.000 ± 0.000	0.000 ± 0.000	0.000 ± 0.000	0.000 ± 0.000	0.000 ± 0.000
sulfate activation
SBF1_2520002	sat	sulfate adenylyltransferase	0.000 ± 0.000	0.027 ± 0.046	0.119 ± 0.169	0.364 ± 0.143	0.149 ± 0.149	0.899 ± 0.937	0.299 ± 0.320	0.372 ± 0.201	0.076 ± 0.077	1.553 ± 0.984	1.583 ± 0.476	0.695 ± 0.348	0.404 ± 0.322	0.312 ± 0.288	0.085 ± 0.075	0.396 ± 0.660	0.674 ± 0.626	1.109 ± 0.851	11.718 ± 14.242	1.380 ± 0.011	12.337 ± 9.831	0.781 ± 0.685	10.891 ± 7.335	2.410 ± 0.511	32.101 ± 2.757
SBF1_1870014	ppaC	inorganic pyrophosphatase (soluble, probable manganese-dependent)	0.012 ± 0.021	0.062 ± 0.108	0.000 ± 0.000	0.103 ± 0.114	0.051 ± 0.088	0.438 ± 0.501	0.259 ± 0.360	0.829 ± 1.293	0.000 ± 0.000	0.718 ± 0.609	0.721 ± 0.350	0.335 ± 0.300	0.165 ± 0.127	0.178 ± 0.188	0.057 ± 0.064	0.000 ± 0.000	0.304 ± 0.291	0.316 ± 0.509	4.790 ± 5.621	0.548 ± 0.039	7.584 ± 8.209	0.552 ± 0.497	5.741 ± 2.036	1.684 ± 0.687	20.585 ± 2.523
APS reduction and AMP recycling
SBF1_2140001	aprB	adenylyl-sulfate reductase, beta subunit	0.000 ± 0.000	0.140 ± 0.242	0.024 ± 0.042	0.807 ± 1.139	0.463 ± 0.413	2.316 ± 2.689	0.745 ± 0.662	0.851 ± 1.282	0.362 ± 0.392	2.814 ± 1.627	2.314 ± 0.871	2.204 ± 1.198	0.784 ± 0.690	1.152 ± 0.779	0.234 ± 0.207	0.396 ± 0.548	1.356 ± 1.217	1.155 ± 1.186	27.370 ± 32.853	4.040 ± 3.024	29.336 ± 25.076	2.093 ± 1.536	23.467 ± 4.920	6.015 ± 2.044	109.851 ± 2.590
SBF1_2140002	aprA_a	fragment of adenylyl-sulfate reductase, alpha subunit (N-terminal part)	0.000 ± 0.000	0.103 ± 0.178	0.044 ± 0.076	0.645 ± 0.799	0.316 ± 0.288	1.900 ± 2.662	0.776 ± 0.796	0.348 ± 0.426	0.238 ± 0.219	2.161 ± 1.311	2.128 ± 0.941	3.759 ± 3.977	0.802 ± 0.462	0.272 ± 0.407	0.126 ± 0.111	0.088 ± 0.152	0.635 ± 0.862	0.646 ± 0.578	20.356 ± 24.001	2.499 ± 0.641	13.889 ± 6.929	2.226 ± 0.804	17.211 ± 1.685	5.517 ± 1.944	77.517 ± 7.561
SBF1_4720001	qmoA_b	fragment of quinone-interacting membrane-bound oxidoreductase complex, alpha subunit (C-terminal part)	0.000 ± 0.000	0.000 ± 0.000	0.000 ± 0.000	0.095 ± 0.137	0.052 ± 0.062	0.304 ± 0.463	0.000 ± 0.000	0.232 ± 0.374	0.000 ± 0.000	0.217 ± 0.195	0.201 ± 0.156	0.482 ± 0.616	0.049 ± 0.047	0.064 ± 0.110	0.035 ± 0.034	0.101 ± 0.151	0.098 ± 0.170	0.059 ± 0.102	3.062 ± 3.699	0.477 ± 0.126	3.793 ± 3.679	0.289 ± 0.093	3.451 ± 1.687	0.283 ± 0.263	7.624 ± 0.498
SBF1_4720002	qmoB	quinone-interacting membrane-bound oxidoreductase complex, beta subunit	0.000 ± 0.000	0.009 ± 0.016	0.000 ± 0.000	0.074 ± 0.053	0.048 ± 0.042	0.156 ± 0.218	0.000 ± 0.000	0.122 ± 0.212	0.013 ± 0.022	0.140 ± 0.144	0.146 ± 0.108	0.127 ± 0.060	0.011 ± 0.019	0.018 ± 0.031	0.006 ± 0.011	0.000 ± 0.000	0.108 ± 0.188	0.020 ± 0.034	2.204 ± 2.649	0.260 ± 0.340	1.833 ± 1.204	0.077 ± 0.114	2.006 ± 1.400	0.188 ± 0.102	3.641 ± 0.484
SBF1_3530001		cysteine-rich domain protein (probably syntenic to qmoAB)	0.000 ± 0.000	0.000 ± 0.000	0.059 ± 0.102	0.049 ± 0.058	0.012 ± 0.021	0.104 ± 0.147	0.043 ± 0.074	0.069 ± 0.120	0.000 ± 0.000	0.133 ± 0.076	0.134 ± 0.059	0.015 ± 0.026	0.000 ± 0.000	0.011 ± 0.019	0.035 ± 0.061	0.000 ± 0.000	0.087 ± 0.151	0.012 ± 0.021	1.993 ± 2.436	0.038 ± 0.002	3.407 ± 3.294	0.246 ± 0.155	1.490 ± 0.932	0.094 ± 0.037	3.307 ± 0.595
SBF1_190050	adk	adenylate kinase	0.000 ± 0.000	0.032 ± 0.055	0.000 ± 0.000	0.089 ± 0.077	0.045 ± 0.078	0.383 ± 0.543	0.026 ± 0.046	0.000 ± 0.000	0.030 ± 0.052	0.479 ± 0.447	0.130 ± 0.050	1.460 ± 2.459	0.069 ± 0.061	0.194 ± 0.167	0.023 ± 0.040	0.018 ± 0.031	0.081 ± 0.140	0.045 ± 0.079	3.265 ± 4.073	0.196 ± 0.133	4.046 ± 0.984	0.409 ± 0.215	6.292 ± 2.527	1.059 ± 0.341	12.610 ± 3.088
sulfite reduction (dimeric)
SBF1_1810006	dsrA	dissimilatory sulfite reductase, alpha subunit	0.000 ± 0.000	0.000 ± 0.000	0.028 ± 0.049	0.262 ± 0.371	0.148 ± 0.052	1.269 ± 1.820	0.137 ± 0.238	0.344 ± 0.567	0.000 ± 0.000	1.257 ± 0.528	0.461 ± 0.176	0.741 ± 0.340	0.180 ± 0.157	0.288 ± 0.334	0.125 ± 0.185	0.142 ± 0.198	0.882 ± 0.840	0.317 ± 0.290	13.282 ± 16.710	0.923 ± 1.146	9.753 ± 6.150	0.852 ± 0.726	10.684 ± 1.793	2.951 ± 0.668	45.248 ± 1.972
SBF1_1810007	dsrB	dissimilatory sulfite reductase, beta subunit	0.000 ± 0.000	0.019 ± 0.033	0.030 ± 0.052	0.360 ± 0.310	0.212 ± 0.276	0.746 ± 1.040	0.095 ± 0.164	0.755 ± 1.243	0.056 ± 0.097	0.957 ± 0.684	0.876 ± 0.339	0.498 ± 0.017	0.112 ± 0.109	0.274 ± 0.258	0.223 ± 0.220	0.207 ± 0.191	0.831 ± 1.301	0.232 ± 0.226	13.779 ± 16.929	2.016 ± 2.050	11.211 ± 9.364	0.724 ± 0.831	10.829 ± 1.637	1.955 ± 1.165	40.616 ± 3.135
SBF1_5730003	dsrC	dissimilatory sulfite reductase, gamma subunit	0.000 ± 0.000	0.786 ± 0.619	0.000 ± 0.000	0.377 ± 0.326	0.293 ± 0.255	1.192 ± 1.940	0.223 ± 0.386	0.888 ± 0.969	0.094 ± 0.163	1.802 ± 0.786	1.347 ± 0.625	0.704 ± 0.728	0.380 ± 0.330	0.775 ± 0.365	0.000 ± 0.000	0.109 ± 0.109	1.567 ± 2.714	1.090 ± 1.246	18.802 ± 23.122	3.578 ± 3.413	24.938 ± 11.657	1.216 ± 1.436	26.039 ± 8.788	2.627 ± 0.652	128.529 ± 41.452
SBF1_5730008	dsrM	sulfite reduction-associated membrane complex, transmembrane diheme cytochrome b subunit	0.000 ± 0.000	0.000 ± 0.000	0.000 ± 0.000	0.028 ± 0.024	0.000 ± 0.000	0.195 ± 0.229	0.000 ± 0.000	0.071 ± 0.083	0.000 ± 0.000	0.160 ± 0.139	0.000 ± 0.000	0.017 ± 0.030	0.000 ± 0.000	0.026 ± 0.045	0.014 ± 0.024	0.023 ± 0.040	0.103 ± 0.178	0.029 ± 0.050	2.569 ± 3.523	0.388 ± 0.548	3.061 ± 0.925	0.210 ± 0.191	2.247 ± 1.872	0.759 ± 0.557	7.648 ± 0.468
SBF1_5730007	dsrK	sulfite reduction-associated membrane complex, catalytic subunit ([DsrC]-trisulfide reductase)	0.000 ± 0.000	0.000 ± 0.000	0.000 ± 0.000	0.036 ± 0.063	0.000 ± 0.000	0.150 ± 0.213	0.000 ± 0.000	0.044 ± 0.051	0.000 ± 0.000	0.133 ± 0.171	0.027 ± 0.005	0.075 ± 0.130	0.024 ± 0.041	0.026 ± 0.027	0.017 ± 0.029	0.007 ± 0.012	0.139 ± 0.189	0.028 ± 0.027	1.600 ± 2.058	0.153 ± 0.217	1.943 ± 1.158	0.094 ± 0.113	1.958 ± 1.939	0.274 ± 0.108	4.871 ± 1.097
SBF1_5730006	dsrJ	sulfite reduction-associated membrane complex, membrane-anchored cytochrome c subunit	0.000 ± 0.000	0.000 ± 0.000	0.000 ± 0.000	0.102 ± 0.176	0.047 ± 0.082	0.267 ± 0.299	0.000 ± 0.000	0.125 ± 0.216	0.000 ± 0.000	0.605 ± 0.504	0.089 ± 0.154	0.399 ± 0.423	0.088 ± 0.153	0.107 ± 0.094	0.000 ± 0.000	0.242 ± 0.353	0.521 ± 0.708	0.033 ± 0.058	3.841 ± 3.595	0.846 ± 1.197	4.660 ± 1.327	0.164 ± 0.284	4.502 ± 2.661	0.842 ± 0.683	14.927 ± 3.051
SBF1_5730005	dsrO	sulfite reduction-associated membrane complex, iron-sulfur binding subunit	0.000 ± 0.000	0.000 ± 0.000	0.000 ± 0.000	0.097 ± 0.168	0.054 ± 0.093	0.658 ± 1.036	0.000 ± 0.000	0.000 ± 0.000	0.088 ± 0.152	0.397 ± 0.222	0.238 ± 0.256	0.245 ± 0.315	0.051 ± 0.088	0.034 ± 0.059	0.036 ± 0.063	0.015 ± 0.026	0.068 ± 0.117	0.000 ± 0.000	2.843 ± 2.765	0.676 ± 0.612	3.769 ± 1.098	0.470 ± 0.414	2.851 ± 1.401	1.259 ± 0.908	11.844 ± 1.286
SBF1_5730004	dsrP	sulfite reduction-associated membrane complex, transmembrane b-type cytochrome subunit	0.000 ± 0.000	0.035 ± 0.061	0.015 ± 0.026	0.076 ± 0.040	0.000 ± 0.000	0.129 ± 0.223	0.014 ± 0.025	0.058 ± 0.101	0.000 ± 0.000	0.250 ± 0.147	0.008 ± 0.013	0.281 ± 0.376	0.017 ± 0.029	0.011 ± 0.019	0.000 ± 0.000	0.000 ± 0.000	0.074 ± 0.128	0.160 ± 0.245	1.330 ± 1.405	0.074 ± 0.105	2.178 ± 1.325	0.230 ± 0.184	1.775 ± 0.680	0.355 ± 0.138	5.319 ± 0.230
dsr operon-associated with unresolved function
SBF1_1810008	dsrD	DsrD (probable regulatory protein)	0.000 ± 0.000	0.472 ± 0.818	0.044 ± 0.076	0.662 ± 0.531	0.425 ± 0.568	2.865 ± 3.244	0.000 ± 0.000	0.886 ± 1.127	0.184 ± 0.319	2.229 ± 1.212	1.638 ± 0.786	0.777 ± 1.164	0.584 ± 0.532	0.841 ± 0.888	0.113 ± 0.196	0.220 ± 0.072	2.705 ± 1.525	1.250 ± 1.113	31.404 ± 40.271	2.664 ± 0.265	35.139 ± 34.701	1.794 ± 1.959	25.523 ± 5.940	3.948 ± 3.333	88.452 ± 5.719
SBF1_1810009	dsrN	DsrN (probable siroheme amidase)	0.000 ± 0.000	0.000 ± 0.000	0.000 ± 0.000	0.029 ± 0.030	0.000 ± 0.000	0.000 ± 0.000	0.000 ± 0.000	0.000 ± 0.000	0.000 ± 0.000	0.000 ± 0.000	0.036 ± 0.040	0.000 ± 0.000	0.000 ± 0.000	0.000 ± 0.000	0.000 ± 0.000	0.038 ± 0.066	0.000 ± 0.000	0.000 ± 0.000	0.222 ± 0.359	0.000 ± 0.000	0.719 ± 1.017	0.032 ± 0.030	0.351 ± 0.205	0.005 ± 0.009	0.304 ± 0.108
SBF1_1810002	dsrM2	sulfite reduction-associated membrane complex, transmembrane diheme cytochrome b subunit-like protein DsrM2	0.000 ± 0.000	0.000 ± 0.000	0.000 ± 0.000	0.000 ± 0.000	0.000 ± 0.000	0.048 ± 0.083	0.000 ± 0.000	0.061 ± 0.106	0.000 ± 0.000	0.013 ± 0.023	0.010 ± 0.017	0.019 ± 0.033	0.000 ± 0.000	0.000 ± 0.000	0.000 ± 0.000	0.000 ± 0.000	0.000 ± 0.000	0.016 ± 0.028	0.504 ± 0.676	0.000 ± 0.000	0.860 ± 1.189	0.047 ± 0.081	0.587 ± 0.554	0.024 ± 0.042	1.909 ± 0.702
SBF1_1810003	dsrK2	sulfite reduction-associated membrane complex, catalytic subunit-like protein DsrK2	0.000 ± 0.000	0.000 ± 0.000	0.000 ± 0.000	0.009 ± 0.016	0.000 ± 0.000	0.010 ± 0.016	0.000 ± 0.000	0.025 ± 0.044	0.000 ± 0.000	0.012 ± 0.021	0.005 ± 0.009	0.000 ± 0.000	0.000 ± 0.000	0.000 ± 0.000	0.000 ± 0.000	0.007 ± 0.012	0.166 ± 0.288	0.000 ± 0.000	0.562 ± 0.584	0.070 ± 0.023	0.859 ± 0.911	0.037 ± 0.063	0.831 ± 0.476	0.018 ± 0.031	1.501 ± 0.250
SBF1_1810004		putative sulfurtransferase	0.000 ± 0.000	0.000 ± 0.000	0.000 ± 0.000	0.000 ± 0.000	0.000 ± 0.000	0.000 ± 0.000	0.000 ± 0.000	0.000 ± 0.000	0.000 ± 0.000	0.000 ± 0.000	0.000 ± 0.000	0.000 ± 0.000	0.000 ± 0.000	0.000 ± 0.000	0.000 ± 0.000	0.000 ± 0.000	0.000 ± 0.000	0.000 ± 0.000	0.540 ± 0.702	0.000 ± 0.000	0.522 ± 0.739	0.000 ± 0.000	0.000 ± 0.000	0.000 ± 0.000	0.000 ± 0.000
SBF1_1210018	dsrK2_2	sulfite reduction-associated membrane complex, catalytic subunit-like protein DsrK2 (second copy apart from operon)	0.000 ± 0.000	0.000 ± 0.000	0.000 ± 0.000	0.000 ± 0.000	0.000 ± 0.000	0.000 ± 0.000	0.000 ± 0.000	0.000 ± 0.000	0.000 ± 0.000	0.000 ± 0.000	0.000 ± 0.000	0.000 ± 0.000	0.000 ± 0.000	0.000 ± 0.000	0.000 ± 0.000	0.000 ± 0.000	0.000 ± 0.000	0.000 ± 0.000	0.010 ± 0.018	0.027 ± 0.038	0.022 ± 0.031	0.000 ± 0.000	0.008 ± 0.014	0.004 ± 0.008	0.371 ± 0.288
SBF1_1970018	dsrT_a	fragment of putative component of dissimilatory sulfate reduction system, protein DsrT (part 1/2)	0.000 ± 0.000	0.000 ± 0.000	0.000 ± 0.000	0.000 ± 0.000	0.000 ± 0.000	0.000 ± 0.000	0.000 ± 0.000	0.000 ± 0.000	0.000 ± 0.000	0.179 ± 0.309	0.000 ± 0.000	0.000 ± 0.000	0.000 ± 0.000	0.000 ± 0.000	0.000 ± 0.000	0.000 ± 0.000	0.000 ± 0.000	0.000 ± 0.000	1.830 ± 1.936	0.000 ± 0.000	0.000 ± 0.000	0.293 ± 0.432	1.601 ± 2.012	0.000 ± 0.000	2.261 ± 0.911
SBF1_5730009	dsrT_b	fragment of putative component of dissimilatory sulfate reduction system, protein DsrT (part 2/2)	0.000 ± 0.000	0.000 ± 0.000	0.000 ± 0.000	0.000 ± 0.000	0.000 ± 0.000	0.224 ± 0.304	0.224 ± 0.388	0.000 ± 0.000	0.000 ± 0.000	0.506 ± 0.524	0.000 ± 0.000	0.038 ± 0.066	0.000 ± 0.000	0.058 ± 0.100	0.031 ± 0.053	0.109 ± 0.128	0.115 ± 0.198	0.032 ± 0.056	4.046 ± 5.477	0.746 ± 1.055	6.501 ± 3.560	0.326 ± 0.283	3.495 ± 2.636	1.717 ± 1.661	10.243 ± 3.009
SBF1_700004	dsrT_2	putative component of dissimilatory sulfate reduction system, protein DsrT (second copy apart from operon)	0.000 ± 0.000	0.000 ± 0.000	0.000 ± 0.000	0.000 ± 0.000	0.000 ± 0.000	0.000 ± 0.000	0.000 ± 0.000	0.000 ± 0.000	0.000 ± 0.000	0.000 ± 0.000	0.000 ± 0.000	0.000 ± 0.000	0.000 ± 0.000	0.000 ± 0.000	0.000 ± 0.000	0.000 ± 0.000	0.000 ± 0.000	0.000 ± 0.000	0.000 ± 0.000	0.000 ± 0.000	0.000 ± 0.000	0.000 ± 0.000	0.000 ± 0.000	0.000 ± 0.000	0.050 ± 0.048
sulfite reduction (trimeric)
SBF1_9330001	asrA_a	fragment of anaerobic sulfite reductase, subunit A (part 1/2)	0.000 ± 0.000	0.000 ± 0.000	0.000 ± 0.000	0.048 ± 0.083	0.018 ± 0.031	0.000 ± 0.000	0.000 ± 0.000	0.000 ± 0.000	0.000 ± 0.000	0.013 ± 0.022	0.000 ± 0.000	0.000 ± 0.000	0.000 ± 0.000	0.000 ± 0.000	0.000 ± 0.000	0.000 ± 0.000	0.000 ± 0.000	0.000 ± 0.000	0.073 ± 0.127	0.012 ± 0.017	0.095 ± 0.134	0.000 ± 0.000	0.117 ± 0.202	0.008 ± 0.014	0.048 ± 0.058
SBF1_5310001	asrA_b	fragment of anaerobic sulfite reductase, subunit A (part 2/2)	0.000 ± 0.000	0.000 ± 0.000	0.000 ± 0.000	0.000 ± 0.000	0.000 ± 0.000	0.000 ± 0.000	0.000 ± 0.000	0.000 ± 0.000	0.000 ± 0.000	0.000 ± 0.000	0.066 ± 0.115	0.000 ± 0.000	0.000 ± 0.000	0.000 ± 0.000	0.000 ± 0.000	0.000 ± 0.000	0.000 ± 0.000	0.000 ± 0.000	0.000 ± 0.000	0.000 ± 0.000	0.000 ± 0.000	0.029 ± 0.050	0.000 ± 0.000	0.000 ± 0.000	0.000 ± 0.000
SBF1_5310002	asrB	anaerobic sulfite reductase, subunit B	0.000 ± 0.000	0.000 ± 0.000	0.000 ± 0.000	0.000 ± 0.000	0.000 ± 0.000	0.000 ± 0.000	0.000 ± 0.000	0.000 ± 0.000	0.000 ± 0.000	0.071 ± 0.122	0.016 ± 0.028	0.000 ± 0.000	0.000 ± 0.000	0.000 ± 0.000	0.000 ± 0.000	0.000 ± 0.000	0.000 ± 0.000	0.000 ± 0.000	0.133 ± 0.231	0.195 ± 0.275	0.000 ± 0.000	0.007 ± 0.012	0.000 ± 0.000	0.000 ± 0.000	0.068 ± 0.071
SBF1_5310003	asrC	anaerobic sulfite reductase, subunit C	0.000 ± 0.000	0.000 ± 0.000	0.000 ± 0.000	0.000 ± 0.000	0.000 ± 0.000	0.000 ± 0.000	0.000 ± 0.000	0.000 ± 0.000	0.000 ± 0.000	0.000 ± 0.000	0.000 ± 0.000	0.000 ± 0.000	0.000 ± 0.000	0.000 ± 0.000	0.000 ± 0.000	0.000 ± 0.000	0.000 ± 0.000	0.000 ± 0.000	0.224 ± 0.389	0.000 ± 0.000	0.000 ± 0.000	0.000 ± 0.000	0.013 ± 0.023	0.000 ± 0.000	0.000 ± 0.000
zero-valent sulfur metabolism
SBF1_90007		sulfide:quinone reductase-like protein	0.000 ± 0.000	0.000 ± 0.000	0.000 ± 0.000	0.000 ± 0.000	0.000 ± 0.000	0.000 ± 0.000	0.000 ± 0.000	0.000 ± 0.000	0.000 ± 0.000	0.000 ± 0.000	0.000 ± 0.000	0.000 ± 0.000	0.000 ± 0.000	0.000 ± 0.000	0.000 ± 0.000	0.000 ± 0.000	0.000 ± 0.000	0.000 ± 0.000	0.000 ± 0.000	0.000 ± 0.000	0.095 ± 0.135	0.000 ± 0.000	0.003 ± 0.006	0.006 ± 0.010	0.021 ± 0.020
ASSIMILATORY SULFATE REDUCTION
SBF1_310048	cysC	adenylyl-sulfate kinase	0.000 ± 0.000	0.000 ± 0.000	0.000 ± 0.000	0.000 ± 0.000	0.000 ± 0.000	0.000 ± 0.000	0.000 ± 0.000	0.000 ± 0.000	0.000 ± 0.000	0.000 ± 0.000	0.000 ± 0.000	0.000 ± 0.000	0.000 ± 0.000	0.000 ± 0.000	0.000 ± 0.000	0.000 ± 0.000	0.000 ± 0.000	0.000 ± 0.000	0.000 ± 0.000	0.000 ± 0.000	0.000 ± 0.000	0.000 ± 0.000	0.036 ± 0.062	0.012 ± 0.021	0.062 ± 0.054
ELECTRON TRANSPORT
ferredoxins
SBF1_1810005	fdxD	4Fe-4S ferredoxin (dsrAB-associated)	0.000 ± 0.000	0.000 ± 0.000	0.000 ± 0.000	0.702 ± 1.216	0.241 ± 0.230	4.627 ± 7.460	0.356 ± 0.616	0.072 ± 0.124	0.000 ± 0.000	3.759 ± 2.578	0.953 ± 0.352	2.761 ± 2.647	0.557 ± 0.965	0.689 ± 1.194	0.297 ± 0.333	0.420 ± 0.449	1.972 ± 1.669	0.768 ± 1.330	26.732 ± 33.064	8.416 ± 7.053	45.964 ± 51.197	3.419 ± 3.499	34.245 ± 8.199	10.686 ± 5.593	182.799 ± 13.048
SBF1_1500002	fdxA_1	3Fe-4S ferredoxin	0.000 ± 0.000	0.000 ± 0.000	0.000 ± 0.000	0.000 ± 0.000	0.000 ± 0.000	0.000 ± 0.000	0.000 ± 0.000	0.307 ± 0.531	0.000 ± 0.000	0.000 ± 0.000	0.164 ± 0.146	0.000 ± 0.000	0.000 ± 0.000	0.000 ± 0.000	0.078 ± 0.136	0.122 ± 0.212	0.000 ± 0.000	0.000 ± 0.000	0.000 ± 0.000	0.000 ± 0.000	0.046 ± 0.065	0.000 ± 0.000	0.703 ± 0.274	0.000 ± 0.000	2.058 ± 0.731
SBF1_670002	fdxA_2	3Fe-4S ferredoxin	0.000 ± 0.000	0.000 ± 0.000	0.000 ± 0.000	0.000 ± 0.000	0.000 ± 0.000	0.000 ± 0.000	0.000 ± 0.000	0.000 ± 0.000	0.000 ± 0.000	0.000 ± 0.000	0.000 ± 0.000	0.000 ± 0.000	0.000 ± 0.000	0.000 ± 0.000	0.000 ± 0.000	0.000 ± 0.000	0.000 ± 0.000	0.000 ± 0.000	0.000 ± 0.000	0.000 ± 0.000	0.000 ± 0.000	0.000 ± 0.000	0.000 ± 0.000	0.000 ± 0.000	0.641 ± 0.881
SBF1_1260007		putative 4Fe-4S ferredoxin	0.000 ± 0.000	0.000 ± 0.000	0.000 ± 0.000	0.000 ± 0.000	0.000 ± 0.000	0.000 ± 0.000	0.000 ± 0.000	0.000 ± 0.000	0.000 ± 0.000	0.000 ± 0.000	0.000 ± 0.000	0.000 ± 0.000	0.000 ± 0.000	0.000 ± 0.000	0.000 ± 0.000	0.000 ± 0.000	0.000 ± 0.000	0.000 ± 0.000	0.000 ± 0.000	0.000 ± 0.000	0.030 ± 0.042	0.000 ± 0.000	0.000 ± 0.000	0.025 ± 0.043	0.529 ± 0.458
SBF1_4290015		putative 4Fe-4S ferredoxin	0.000 ± 0.000	0.000 ± 0.000	0.000 ± 0.000	0.000 ± 0.000	0.000 ± 0.000	0.000 ± 0.000	0.000 ± 0.000	0.000 ± 0.000	0.000 ± 0.000	0.000 ± 0.000	0.000 ± 0.000	0.000 ± 0.000	0.000 ± 0.000	0.000 ± 0.000	0.000 ± 0.000	0.000 ± 0.000	0.000 ± 0.000	0.000 ± 0.000	0.060 ± 0.104	0.000 ± 0.000	0.000 ± 0.000	0.000 ± 0.000	0.018 ± 0.031	0.000 ± 0.000	0.215 ± 0.373
SBF1_4290017		putative 4Fe-4S ferredoxin	0.000 ± 0.000	0.000 ± 0.000	0.000 ± 0.000	0.054 ± 0.093	0.000 ± 0.000	0.085 ± 0.147	0.000 ± 0.000	0.000 ± 0.000	0.000 ± 0.000	0.000 ± 0.000	0.000 ± 0.000	0.000 ± 0.000	0.000 ± 0.000	0.213 ± 0.247	0.000 ± 0.000	0.000 ± 0.000	0.000 ± 0.000	0.000 ± 0.000	0.497 ± 0.719	0.043 ± 0.061	0.035 ± 0.049	0.047 ± 0.082	0.204 ± 0.270	0.029 ± 0.050	0.274 ± 0.475
SBF1_5900002		putative 4Fe-4S ferredoxin	0.000 ± 0.000	0.000 ± 0.000	0.000 ± 0.000	0.000 ± 0.000	0.000 ± 0.000	0.000 ± 0.000	0.000 ± 0.000	0.000 ± 0.000	0.000 ± 0.000	0.000 ± 0.000	0.000 ± 0.000	0.000 ± 0.000	0.000 ± 0.000	0.000 ± 0.000	0.000 ± 0.000	0.000 ± 0.000	0.000 ± 0.000	0.000 ± 0.000	0.000 ± 0.000	0.000 ± 0.000	0.000 ± 0.000	0.000 ± 0.000	0.157 ± 0.173	0.000 ± 0.000	0.000 ± 0.000
rubredoxins
SBF1_2640006	rubA	rubredoxin	0.000 ± 0.000	0.000 ± 0.000	0.000 ± 0.000	0.091 ± 0.158	0.127 ± 0.219	0.000 ± 0.000	0.000 ± 0.000	0.000 ± 0.000	0.000 ± 0.000	0.242 ± 0.210	0.376 ± 0.336	0.108 ± 0.186	0.000 ± 0.000	0.000 ± 0.000	0.000 ± 0.000	0.000 ± 0.000	0.000 ± 0.000	0.000 ± 0.000	0.088 ± 0.153	0.000 ± 0.000	0.322 ± 0.456	0.073 ± 0.127	0.556 ± 0.650	0.000 ± 0.000	3.121 ± 1.631
SBF1_1590020	rubB	rubredoxin	0.000 ± 0.000	0.000 ± 0.000	0.000 ± 0.000	0.083 ± 0.144	0.094 ± 0.162	0.363 ± 0.628	0.000 ± 0.000	0.230 ± 0.399	0.000 ± 0.000	0.067 ± 0.115	0.298 ± 0.128	0.394 ± 0.682	0.357 ± 0.618	0.000 ± 0.000	0.000 ± 0.000	0.701 ± 1.050	0.000 ± 0.000	0.082 ± 0.142	0.251 ± 0.435	1.369 ± 1.762	1.748 ± 0.310	0.333 ± 0.354	0.388 ± 0.336	0.082 ± 0.142	3.237 ± 1.095
thioredoxin pathway
SBF1_560026	trxA	thioredoxin	0.000 ± 0.000	0.000 ± 0.000	0.052 ± 0.091	0.045 ± 0.077	0.000 ± 0.000	0.334 ± 0.301	0.000 ± 0.000	0.123 ± 0.214	0.000 ± 0.000	0.190 ± 0.179	0.164 ± 0.284	0.000 ± 0.000	0.000 ± 0.000	0.224 ± 0.292	0.000 ± 0.000	0.057 ± 0.098	0.260 ± 0.451	0.088 ± 0.152	4.232 ± 4.427	0.234 ± 0.133	4.601 ± 3.001	0.108 ± 0.187	4.766 ± 1.800	0.754 ± 0.736	21.022 ± 5.860
SBF1_470016	trxB	thioredoxin reductase	0.000 ± 0.000	0.000 ± 0.000	0.000 ± 0.000	0.000 ± 0.000	0.000 ± 0.000	0.000 ± 0.000	0.000 ± 0.000	0.000 ± 0.000	0.000 ± 0.000	0.000 ± 0.000	0.000 ± 0.000	0.000 ± 0.000	0.000 ± 0.000	0.000 ± 0.000	0.000 ± 0.000	0.000 ± 0.000	0.000 ± 0.000	0.000 ± 0.000	0.000 ± 0.000	0.000 ± 0.000	0.096 ± 0.136	0.000 ± 0.000	0.000 ± 0.000	0.000 ± 0.000	0.017 ± 0.030
heterodisulfide reductase–flavin oxidoreductase complex
SBF1_90012	hfaA	conserved protein of unknown function (hdrA-flxDCBA-associated)	0.000 ± 0.000	0.000 ± 0.000	0.000 ± 0.000	1.155 ± 0.908	0.128 ± 0.222	0.332 ± 0.574	0.412 ± 0.713	0.526 ± 0.912	0.000 ± 0.000	0.974 ± 0.468	1.146 ± 1.093	0.270 ± 0.468	0.000 ± 0.000	0.000 ± 0.000	0.000 ± 0.000	0.000 ± 0.000	0.133 ± 0.231	0.671 ± 1.162	8.071 ± 9.728	1.846 ± 2.611	1.079 ± 1.527	0.460 ± 0.797	5.018 ± 0.399	0.981 ± 0.933	31.766 ± 1.647
SBF1_90013	hdrA	putative heterodisulfide reductase, subunit A (flxDCBA-associated)	0.000 ± 0.000	0.051 ± 0.044	0.000 ± 0.000	0.122 ± 0.072	0.106 ± 0.095	0.383 ± 0.586	0.114 ± 0.099	0.286 ± 0.289	0.077 ± 0.063	0.410 ± 0.240	0.515 ± 0.194	0.229 ± 0.253	0.130 ± 0.178	0.043 ± 0.074	0.024 ± 0.022	0.112 ± 0.098	0.389 ± 0.127	0.124 ± 0.108	3.715 ± 4.532	0.558 ± 0.120	2.320 ± 1.966	0.446 ± 0.198	3.818 ± 1.231	0.926 ± 0.206	14.436 ± 0.513
SBF1_90014	flxD	putative flavin oxidoreductase, subunit FlxD	0.000 ± 0.000	0.043 ± 0.074	0.000 ± 0.000	0.153 ± 0.196	0.170 ± 0.220	0.664 ± 1.067	0.284 ± 0.491	0.141 ± 0.180	0.000 ± 0.000	1.117 ± 1.117	0.845 ± 0.574	0.897 ± 0.255	0.000 ± 0.000	0.235 ± 0.303	0.029 ± 0.050	0.024 ± 0.042	0.719 ± 0.663	0.092 ± 0.159	6.372 ± 7.273	1.128 ± 0.214	6.241 ± 4.412	1.257 ± 0.977	6.402 ± 1.769	1.578 ± 0.179	29.064 ± 1.934
SBF1_90015	flxC	putative flavin oxidoreductase, subunit FlxC	0.000 ± 0.000	0.000 ± 0.000	0.000 ± 0.000	0.062 ± 0.107	0.100 ± 0.105	0.016 ± 0.028	0.071 ± 0.122	0.090 ± 0.145	0.000 ± 0.000	0.408 ± 0.237	0.466 ± 0.095	0.577 ± 0.468	0.000 ± 0.000	0.068 ± 0.119	0.029 ± 0.050	0.012 ± 0.021	0.178 ± 0.221	0.173 ± 0.194	3.864 ± 4.787	0.351 ± 0.083	1.938 ± 1.524	0.106 ± 0.184	4.055 ± 2.832	0.445 ± 0.127	10.166 ± 2.178
SBF1_90016	flxB	putative flavin oxidoreductase, subunit FlxB	0.000 ± 0.000	0.088 ± 0.104	0.068 ± 0.078	0.116 ± 0.092	0.028 ± 0.049	0.229 ± 0.256	0.000 ± 0.000	0.067 ± 0.116	0.000 ± 0.000	0.332 ± 0.216	0.476 ± 0.055	0.544 ± 0.386	0.194 ± 0.071	0.080 ± 0.077	0.000 ± 0.000	0.064 ± 0.035	0.152 ± 0.263	0.249 ± 0.327	3.945 ± 5.614	0.117 ± 0.166	4.744 ± 4.652	0.234 ± 0.246	3.936 ± 1.737	0.722 ± 0.347	14.289 ± 0.082
SBF1_90017	flxA	putative flavin oxidoreductase, subunit FlxA	0.000 ± 0.000	0.106 ± 0.126	0.000 ± 0.000	0.123 ± 0.132	0.034 ± 0.059	0.442 ± 0.674	0.000 ± 0.000	0.048 ± 0.084	0.000 ± 0.000	0.559 ± 0.388	0.506 ± 0.328	0.469 ± 0.258	0.146 ± 0.150	0.117 ± 0.144	0.018 ± 0.030	0.063 ± 0.062	0.313 ± 0.379	0.301 ± 0.394	3.900 ± 5.387	0.774 ± 0.395	3.507 ± 2.302	0.288 ± 0.396	3.599 ± 1.558	0.939 ± 0.420	14.125 ± 1.484
SBF1_90018	hdrD4	putative heterodisulfide reductase, subunit D (flxDCBA-associated)	0.000 ± 0.000	0.000 ± 0.000	0.000 ± 0.000	0.012 ± 0.021	0.000 ± 0.000	0.282 ± 0.395	0.000 ± 0.000	0.033 ± 0.058	0.000 ± 0.000	0.164 ± 0.174	0.339 ± 0.234	0.199 ± 0.243	0.085 ± 0.108	0.053 ± 0.092	0.011 ± 0.020	0.028 ± 0.049	0.341 ± 0.042	0.024 ± 0.041	3.957 ± 5.349	0.390 ± 0.499	3.213 ± 2.271	0.174 ± 0.116	2.374 ± 0.998	0.225 ± 0.205	9.611 ± 0.333
electron-transferring flavoprotein EtfBA (for paralogs FixAB and EtfBA_2 see below)
SBF1_550001	etfB	electron-transferring flavoprotein, beta subunit EtfB	0.000 ± 0.000	0.522 ± 0.627	0.028 ± 0.048	0.535 ± 0.353	0.334 ± 0.285	1.535 ± 1.984	0.330 ± 0.361	0.312 ± 0.316	0.146 ± 0.145	2.246 ± 1.702	2.559 ± 0.650	0.965 ± 1.192	0.196 ± 0.170	0.361 ± 0.065	0.111 ± 0.096	0.162 ± 0.102	1.031 ± 0.612	0.423 ± 0.568	15.942 ± 19.352	1.893 ± 1.832	22.873 ± 17.876	1.784 ± 0.991	17.145 ± 2.838	3.844 ± 1.897	71.247 ± 8.242
SBF1_550002	etfA	electron-transferring flavoprotein, alpha subunit EtfA	0.000 ± 0.000	0.000 ± 0.000	0.022 ± 0.038	0.179 ± 0.093	0.193 ± 0.202	0.667 ± 0.851	0.017 ± 0.029	0.028 ± 0.048	0.015 ± 0.026	0.656 ± 0.207	1.092 ± 0.516	0.796 ± 0.254	0.109 ± 0.095	0.194 ± 0.198	0.057 ± 0.064	0.042 ± 0.037	0.556 ± 0.605	0.200 ± 0.223	7.762 ± 8.614	0.833 ± 0.714	10.242 ± 6.603	0.794 ± 0.497	8.603 ± 1.806	2.020 ± 0.385	27.490 ± 3.169
SBF1_550003	eqoA	membrane-bound EtfBA:quinone oxidoreductase	0.000 ± 0.000	0.000 ± 0.000	0.000 ± 0.000	0.007 ± 0.011	0.031 ± 0.037	0.031 ± 0.054	0.024 ± 0.042	0.000 ± 0.000	0.000 ± 0.000	0.194 ± 0.188	0.109 ± 0.101	0.042 ± 0.073	0.024 ± 0.042	0.035 ± 0.038	0.007 ± 0.012	0.006 ± 0.010	0.058 ± 0.101	0.035 ± 0.061	2.385 ± 3.472	0.148 ± 0.146	3.885 ± 4.182	0.133 ± 0.116	1.138 ± 0.174	0.286 ± 0.140	4.151 ± 0.356
electron-transferring flavoprotein FixABCX
SBF1_470015	fixA	electron-transferring flavoprotein, subunit FixA	0.000 ± 0.000	0.000 ± 0.000	0.000 ± 0.000	0.000 ± 0.000	0.020 ± 0.034	0.000 ± 0.000	0.000 ± 0.000	0.000 ± 0.000	0.000 ± 0.000	0.000 ± 0.000	0.127 ± 0.110	0.000 ± 0.000	0.000 ± 0.000	0.000 ± 0.000	0.000 ± 0.000	0.000 ± 0.000	0.000 ± 0.000	0.000 ± 0.000	0.034 ± 0.059	0.000 ± 0.000	0.094 ± 0.133	0.000 ± 0.000	0.000 ± 0.000	0.017 ± 0.030	0.305 ± 0.186
SBF1_470014	fixB	electron-transferring flavoprotein, subunit FixB	0.000 ± 0.000	0.000 ± 0.000	0.000 ± 0.000	0.010 ± 0.018	0.045 ± 0.049	0.028 ± 0.025	0.000 ± 0.000	0.000 ± 0.000	0.000 ± 0.000	0.024 ± 0.022	0.102 ± 0.068	0.052 ± 0.060	0.000 ± 0.000	0.000 ± 0.000	0.000 ± 0.000	0.000 ± 0.000	0.052 ± 0.089	0.000 ± 0.000	0.087 ± 0.081	0.000 ± 0.000	0.678 ± 0.534	0.070 ± 0.109	0.219 ± 0.080	0.022 ± 0.038	0.927 ± 0.644
SBF1_470013	fixC	electron-transferring flavoprotein, subunit FixC	0.000 ± 0.000	0.000 ± 0.000	0.000 ± 0.000	0.046 ± 0.079	0.026 ± 0.044	0.066 ± 0.115	0.000 ± 0.000	0.000 ± 0.000	0.000 ± 0.000	0.027 ± 0.047	0.180 ± 0.094	0.094 ± 0.163	0.000 ± 0.000	0.000 ± 0.000	0.000 ± 0.000	0.000 ± 0.000	0.027 ± 0.046	0.000 ± 0.000	0.048 ± 0.042	0.000 ± 0.000	0.388 ± 0.339	0.009 ± 0.016	0.404 ± 0.259	0.017 ± 0.029	0.628 ± 0.137
SBF1_470012	fixX	electron-transferring flavoprotein, subunit FixX	0.000 ± 0.000	0.000 ± 0.000	0.000 ± 0.000	0.052 ± 0.091	0.000 ± 0.000	0.000 ± 0.000	0.000 ± 0.000	0.000 ± 0.000	0.000 ± 0.000	0.000 ± 0.000	0.341 ± 0.187	0.185 ± 0.321	0.000 ± 0.000	0.000 ± 0.000	0.000 ± 0.000	0.000 ± 0.000	0.000 ± 0.000	0.000 ± 0.000	0.101 ± 0.175	0.000 ± 0.000	0.216 ± 0.306	0.000 ± 0.000	0.061 ± 0.105	0.072 ± 0.124	0.210 ± 0.364
ion-translocating ferredoxin:NAD+ oxidoreductase complex Rnf
SBF1_6210002	rnfC	electron transport complex protein RnfC	0.000 ± 0.000	0.000 ± 0.000	0.000 ± 0.000	0.000 ± 0.000	0.013 ± 0.022	0.000 ± 0.000	0.000 ± 0.000	0.000 ± 0.000	0.000 ± 0.000	0.000 ± 0.000	0.013 ± 0.023	0.026 ± 0.046	0.000 ± 0.000	0.000 ± 0.000	0.000 ± 0.000	0.000 ± 0.000	0.000 ± 0.000	0.000 ± 0.000	0.000 ± 0.000	0.000 ± 0.000	0.184 ± 0.261	0.000 ± 0.000	0.042 ± 0.050	0.000 ± 0.000	0.039 ± 0.067
SBF1_6210003	rnfD_a	fragment of electron transport complex protein RnfD (part 1/2)	0.000 ± 0.000	0.000 ± 0.000	0.000 ± 0.000	0.000 ± 0.000	0.078 ± 0.135	0.000 ± 0.000	0.000 ± 0.000	0.000 ± 0.000	0.000 ± 0.000	0.000 ± 0.000	0.000 ± 0.000	0.000 ± 0.000	0.000 ± 0.000	0.000 ± 0.000	0.000 ± 0.000	0.000 ± 0.000	0.000 ± 0.000	0.000 ± 0.000	0.000 ± 0.000	0.000 ± 0.000	0.000 ± 0.000	0.000 ± 0.000	0.020 ± 0.035	0.000 ± 0.000	0.139 ± 0.241
SBF1_1940017	rnfD_b	fragment of electron transport complex protein RnfD (part 2/2)	0.000 ± 0.000	0.000 ± 0.000	0.000 ± 0.000	0.000 ± 0.000	0.000 ± 0.000	0.000 ± 0.000	0.000 ± 0.000	0.000 ± 0.000	0.000 ± 0.000	0.000 ± 0.000	0.051 ± 0.088	0.000 ± 0.000	0.000 ± 0.000	0.000 ± 0.000	0.000 ± 0.000	0.000 ± 0.000	0.000 ± 0.000	0.000 ± 0.000	0.000 ± 0.000	0.000 ± 0.000	0.000 ± 0.000	0.000 ± 0.000	0.011 ± 0.020	0.000 ± 0.000	0.058 ± 0.070
SBF1_1940016	rnfG	electron transport complex protein RnfG	0.000 ± 0.000	0.000 ± 0.000	0.000 ± 0.000	0.000 ± 0.000	0.000 ± 0.000	0.000 ± 0.000	0.000 ± 0.000	0.000 ± 0.000	0.000 ± 0.000	0.000 ± 0.000	0.000 ± 0.000	0.000 ± 0.000	0.000 ± 0.000	0.000 ± 0.000	0.000 ± 0.000	0.000 ± 0.000	0.000 ± 0.000	0.000 ± 0.000	0.000 ± 0.000	0.000 ± 0.000	0.000 ± 0.000	0.000 ± 0.000	0.007 ± 0.012	0.000 ± 0.000	0.116 ± 0.127
SBF1_1940015	rnfE	electron transport complex protein RnfE	0.000 ± 0.000	0.000 ± 0.000	0.000 ± 0.000	0.000 ± 0.000	0.000 ± 0.000	0.000 ± 0.000	0.000 ± 0.000	0.000 ± 0.000	0.000 ± 0.000	0.000 ± 0.000	0.000 ± 0.000	0.000 ± 0.000	0.000 ± 0.000	0.000 ± 0.000	0.000 ± 0.000	0.000 ± 0.000	0.000 ± 0.000	0.000 ± 0.000	0.000 ± 0.000	0.000 ± 0.000	0.000 ± 0.000	0.000 ± 0.000	0.014 ± 0.024	0.000 ± 0.000	0.016 ± 0.027
SBF1_1940014	rnfA	electron transport complex protein RnfA	0.000 ± 0.000	0.000 ± 0.000	0.000 ± 0.000	0.000 ± 0.000	0.000 ± 0.000	0.000 ± 0.000	0.000 ± 0.000	0.000 ± 0.000	0.000 ± 0.000	0.000 ± 0.000	0.022 ± 0.039	0.000 ± 0.000	0.000 ± 0.000	0.000 ± 0.000	0.000 ± 0.000	0.000 ± 0.000	0.000 ± 0.000	0.000 ± 0.000	0.000 ± 0.000	0.000 ± 0.000	0.000 ± 0.000	0.000 ± 0.000	0.007 ± 0.013	0.000 ± 0.000	0.173 ± 0.150
SBF1_1940013	rnfB	electron transport complex protein RnfB	0.000 ± 0.000	0.000 ± 0.000	0.000 ± 0.000	0.000 ± 0.000	0.000 ± 0.000	0.000 ± 0.000	0.042 ± 0.074	0.000 ± 0.000	0.000 ± 0.000	0.000 ± 0.000	0.015 ± 0.027	0.084 ± 0.145	0.000 ± 0.000	0.000 ± 0.000	0.000 ± 0.000	0.000 ± 0.000	0.000 ± 0.000	0.000 ± 0.000	0.000 ± 0.000	0.000 ± 0.000	0.000 ± 0.000	0.000 ± 0.000	0.010 ± 0.018	0.000 ± 0.000	0.275 ± 0.250
ELECTRON TRANSPORT CHAIN (for SDH see below)
NADH dehydrogenase 1 (NDH-1)
SBF1_800043	nuoA	NADH:quinone oxidoreductase, subunit A	0.000 ± 0.000	0.057 ± 0.098	0.000 ± 0.000	0.626 ± 0.776	0.046 ± 0.080	0.340 ± 0.482	0.000 ± 0.000	1.405 ± 2.147	0.000 ± 0.000	1.493 ± 1.346	0.727 ± 0.450	0.238 ± 0.412	0.453 ± 0.440	0.000 ± 0.000	0.153 ± 0.265	0.032 ± 0.056	0.482 ± 0.594	0.121 ± 0.209	6.496 ± 5.960	2.917 ± 4.125	9.769 ± 7.866	0.412 ± 0.714	7.786 ± 3.805	2.093 ± 0.547	23.574 ± 2.921
SBF1_800042	nuoB	NADH:quinone oxidoreductase, subunit B	0.000 ± 0.000	0.039 ± 0.068	0.000 ± 0.000	0.106 ± 0.119	0.000 ± 0.000	0.375 ± 0.441	0.000 ± 0.000	0.056 ± 0.096	0.000 ± 0.000	0.639 ± 0.470	0.378 ± 0.329	0.625 ± 0.827	0.111 ± 0.192	0.103 ± 0.119	0.079 ± 0.137	0.000 ± 0.000	0.266 ± 0.301	0.056 ± 0.096	5.197 ± 6.348	2.073 ± 2.054	6.584 ± 4.029	0.182 ± 0.315	4.943 ± 1.515	0.903 ± 0.382	20.038 ± 4.100
SBF1_800041	nuoC	NADH:quinone oxidoreductase, subunit C	0.000 ± 0.000	0.042 ± 0.072	0.035 ± 0.061	0.208 ± 0.056	0.207 ± 0.358	0.238 ± 0.266	0.069 ± 0.119	0.000 ± 0.000	0.000 ± 0.000	0.786 ± 0.421	0.427 ± 0.326	0.739 ± 0.821	0.000 ± 0.000	0.216 ± 0.202	0.056 ± 0.098	0.062 ± 0.058	0.351 ± 0.609	0.030 ± 0.051	3.792 ± 4.271	2.721 ± 1.975	7.908 ± 5.092	0.243 ± 0.421	3.541 ± 0.925	1.018 ± 0.676	24.014 ± 1.844
SBF1_800040	nuoD	NADH:quinone oxidoreductase, subunit D	0.000 ± 0.000	0.019 ± 0.032	0.016 ± 0.027	0.149 ± 0.106	0.096 ± 0.099	0.208 ± 0.325	0.046 ± 0.079	0.023 ± 0.039	0.000 ± 0.000	0.367 ± 0.184	0.169 ± 0.114	0.095 ± 0.165	0.017 ± 0.030	0.101 ± 0.130	0.000 ± 0.000	0.028 ± 0.026	0.218 ± 0.378	0.071 ± 0.063	2.898 ± 3.365	1.240 ± 1.278	3.977 ± 1.465	0.406 ± 0.359	1.853 ± 0.555	0.845 ± 0.214	11.228 ± 3.294
SBF1_800039	nuoH	NADH:quinone oxidoreductase, subunit H	0.000 ± 0.000	0.019 ± 0.033	0.000 ± 0.000	0.097 ± 0.167	0.104 ± 0.053	0.255 ± 0.404	0.173 ± 0.300	0.000 ± 0.000	0.009 ± 0.015	0.511 ± 0.312	0.072 ± 0.103	0.179 ± 0.198	0.136 ± 0.191	0.141 ± 0.197	0.053 ± 0.059	0.028 ± 0.027	0.441 ± 0.435	0.041 ± 0.071	2.484 ± 2.659	1.322 ± 0.338	1.678 ± 0.206	0.145 ± 0.250	2.957 ± 1.813	0.895 ± 0.273	8.426 ± 2.237
SBF1_800038	nuoI	NADH:quinone oxidoreductase, subunit I	0.000 ± 0.000	0.000 ± 0.000	0.000 ± 0.000	0.073 ± 0.126	0.086 ± 0.078	0.461 ± 0.701	0.000 ± 0.000	0.000 ± 0.000	0.000 ± 0.000	0.407 ± 0.438	0.122 ± 0.158	0.085 ± 0.074	0.360 ± 0.505	0.129 ± 0.223	0.068 ± 0.118	0.075 ± 0.070	0.951 ± 0.855	0.036 ± 0.062	2.004 ± 1.586	1.132 ± 1.147	7.481 ± 5.292	0.176 ± 0.305	4.116 ± 1.954	1.433 ± 0.318	15.195 ± 2.946
SBF1_800037	nuoJ	NADH:quinone oxidoreductase, subunit J	0.000 ± 0.000	0.000 ± 0.000	0.000 ± 0.000	0.000 ± 0.000	0.033 ± 0.057	0.243 ± 0.344	0.000 ± 0.000	0.027 ± 0.047	0.000 ± 0.000	0.156 ± 0.269	0.060 ± 0.054	0.035 ± 0.060	0.038 ± 0.066	0.026 ± 0.045	0.000 ± 0.000	0.000 ± 0.000	0.102 ± 0.177	0.029 ± 0.050	2.755 ± 3.465	0.407 ± 0.333	2.559 ± 0.582	0.071 ± 0.122	1.259 ± 0.386	0.894 ± 0.482	6.920 ± 0.952
SBF1_800036	nuoK	NADH:quinone oxidoreductase, subunit K	0.000 ± 0.000	0.000 ± 0.000	0.000 ± 0.000	0.043 ± 0.074	0.191 ± 0.055	0.000 ± 0.000	0.205 ± 0.355	0.000 ± 0.000	0.000 ± 0.000	0.694 ± 0.530	0.139 ± 0.154	0.000 ± 0.000	0.167 ± 0.290	0.113 ± 0.196	0.000 ± 0.000	0.000 ± 0.000	0.149 ± 0.259	0.042 ± 0.073	3.714 ± 4.815	0.471 ± 0.666	3.115 ± 0.696	0.155 ± 0.268	3.131 ± 1.271	1.123 ± 0.248	11.872 ± 3.032
SBF1_800035	nuoL	NADH:quinone oxidoreductase, subunit L	0.000 ± 0.000	0.016 ± 0.028	0.000 ± 0.000	0.038 ± 0.065	0.022 ± 0.038	0.055 ± 0.095	0.036 ± 0.063	0.000 ± 0.000	0.015 ± 0.025	0.156 ± 0.140	0.078 ± 0.088	0.096 ± 0.120	0.020 ± 0.034	0.038 ± 0.049	0.000 ± 0.000	0.000 ± 0.000	0.026 ± 0.046	0.015 ± 0.026	0.822 ± 1.011	0.145 ± 0.139	1.093 ± 0.251	0.070 ± 0.121	0.858 ± 0.098	0.155 ± 0.142	4.905 ± 0.944
SBF1_800034	nuoM	NADH:quinone oxidoreductase, subunit M	0.000 ± 0.000	0.000 ± 0.000	0.000 ± 0.000	0.038 ± 0.066	0.019 ± 0.032	0.162 ± 0.256	0.000 ± 0.000	0.066 ± 0.073	0.010 ± 0.017	0.157 ± 0.140	0.063 ± 0.059	0.022 ± 0.038	0.000 ± 0.000	0.022 ± 0.020	0.009 ± 0.015	0.000 ± 0.000	0.169 ± 0.167	0.038 ± 0.065	3.050 ± 4.046	0.337 ± 0.138	2.312 ± 2.426	0.138 ± 0.211	1.176 ± 0.078	0.442 ± 0.096	5.516 ± 0.944
SBF1_800033	nuoN	NADH:quinone oxidoreductase, subunit N	0.000 ± 0.000	0.000 ± 0.000	0.000 ± 0.000	0.061 ± 0.106	0.050 ± 0.087	0.030 ± 0.051	0.000 ± 0.000	0.019 ± 0.033	0.000 ± 0.000	0.174 ± 0.126	0.039 ± 0.013	0.012 ± 0.021	0.027 ± 0.046	0.018 ± 0.031	0.019 ± 0.033	0.000 ± 0.000	0.192 ± 0.200	0.020 ± 0.035	1.979 ± 2.579	0.537 ± 0.172	1.491 ± 1.172	0.053 ± 0.092	0.830 ± 0.286	0.429 ± 0.148	5.072 ± 1.193
SBF1_210026	nuoE	putative NADH:quinone oxidoreductase, subunit E	0.000 ± 0.000	0.000 ± 0.000	0.000 ± 0.000	0.028 ± 0.048	0.000 ± 0.000	0.000 ± 0.000	0.032 ± 0.055	0.000 ± 0.000	0.000 ± 0.000	0.200 ± 0.176	0.058 ± 0.052	0.237 ± 0.261	0.072 ± 0.126	0.000 ± 0.000	0.000 ± 0.000	0.000 ± 0.000	0.032 ± 0.056	0.027 ± 0.047	1.703 ± 1.576	0.311 ± 0.194	3.413 ± 2.091	0.089 ± 0.155	1.824 ± 1.734	0.368 ± 0.286	8.217 ± 1.763
SBF1_210025	nuoF	putative NADH:quinone oxidoreductase, subunit F	0.000 ± 0.000	0.006 ± 0.010	0.000 ± 0.000	0.016 ± 0.014	0.018 ± 0.015	0.097 ± 0.169	0.000 ± 0.000	0.039 ± 0.067	0.000 ± 0.000	0.194 ± 0.239	0.023 ± 0.022	0.134 ± 0.156	0.022 ± 0.038	0.000 ± 0.000	0.016 ± 0.027	0.013 ± 0.023	0.010 ± 0.017	0.087 ± 0.130	2.193 ± 2.336	0.154 ± 0.218	3.598 ± 3.226	0.088 ± 0.077	1.068 ± 0.588	0.147 ± 0.027	5.413 ± 1.118
SBF1_210024	nuoG	putative NADH:quinone oxidoreductase, subunit G	0.000 ± 0.000	0.000 ± 0.000	0.000 ± 0.000	0.012 ± 0.012	0.004 ± 0.007	0.092 ± 0.109	0.049 ± 0.085	0.133 ± 0.193	0.000 ± 0.000	0.067 ± 0.063	0.048 ± 0.023	0.057 ± 0.061	0.027 ± 0.046	0.004 ± 0.006	0.000 ± 0.000	0.029 ± 0.043	0.052 ± 0.091	0.094 ± 0.080	1.132 ± 1.149	0.187 ± 0.026	1.172 ± 0.463	0.067 ± 0.104	0.836 ± 0.191	0.183 ± 0.149	5.296 ± 0.218
ATP synthase (FₒF₁-ATPase)
SBF1_880042	atpQ	putative ATP synthase protein	0.000 ± 0.000	0.000 ± 0.000	0.000 ± 0.000	0.000 ± 0.000	0.000 ± 0.000	0.000 ± 0.000	0.000 ± 0.000	0.000 ± 0.000	0.000 ± 0.000	0.000 ± 0.000	0.000 ± 0.000	0.000 ± 0.000	0.000 ± 0.000	0.000 ± 0.000	0.000 ± 0.000	0.000 ± 0.000	0.000 ± 0.000	0.000 ± 0.000	1.679 ± 2.907	0.000 ± 0.000	0.000 ± 0.000	0.000 ± 0.000	0.019 ± 0.033	0.097 ± 0.168	0.490 ± 0.428
SBF1_880041	atpI	putative ATP synthase protein	0.000 ± 0.000	0.000 ± 0.000	0.000 ± 0.000	0.152 ± 0.132	0.039 ± 0.067	0.000 ± 0.000	0.000 ± 0.000	0.000 ± 0.000	0.000 ± 0.000	0.127 ± 0.220	0.154 ± 0.181	0.082 ± 0.142	0.000 ± 0.000	0.000 ± 0.000	0.074 ± 0.128	0.000 ± 0.000	0.277 ± 0.480	0.117 ± 0.203	2.336 ± 2.013	0.058 ± 0.082	0.608 ± 0.860	0.128 ± 0.121	1.751 ± 0.176	0.805 ± 0.146	7.861 ± 0.377
SBF1_880040	atpB	ATP synthase, F0 complex, subunit A	0.000 ± 0.000	0.027 ± 0.046	0.000 ± 0.000	0.094 ± 0.088	0.000 ± 0.000	0.000 ± 0.000	0.000 ± 0.000	0.018 ± 0.031	0.025 ± 0.043	0.361 ± 0.349	0.474 ± 0.344	0.189 ± 0.181	0.025 ± 0.044	0.078 ± 0.077	0.072 ± 0.125	0.000 ± 0.000	0.406 ± 0.703	0.076 ± 0.132	8.896 ± 11.917	0.798 ± 1.042	6.328 ± 4.006	0.140 ± 0.185	3.769 ± 1.393	0.659 ± 0.177	21.838 ± 5.049
SBF1_880039	atpE	ATP synthase, F0 complex, subunit C	0.000 ± 0.000	0.353 ± 0.611	0.046 ± 0.080	0.383 ± 0.663	0.411 ± 0.295	1.548 ± 2.510	0.896 ± 0.777	0.583 ± 0.874	0.165 ± 0.286	2.838 ± 2.258	2.120 ± 0.822	3.125 ± 3.479	0.539 ± 0.728	0.226 ± 0.391	0.060 ± 0.103	0.000 ± 0.000	1.140 ± 0.990	0.126 ± 0.218	24.116 ± 31.142	7.635 ± 6.831	25.521 ± 16.910	2.274 ± 1.996	23.413 ± 13.359	5.788 ± 2.875	118.661 ± 37.436
SBF1_880038	atpF	ATP synthase, F0 complex, subunit B	0.000 ± 0.000	0.000 ± 0.000	0.022 ± 0.037	0.622 ± 0.500	0.029 ± 0.050	1.303 ± 1.169	0.169 ± 0.292	0.199 ± 0.324	0.000 ± 0.000	0.977 ± 0.702	0.899 ± 0.497	0.728 ± 0.647	0.232 ± 0.402	0.306 ± 0.280	0.055 ± 0.096	0.070 ± 0.121	0.897 ± 1.554	0.563 ± 0.635	15.514 ± 17.641	1.767 ± 2.236	22.173 ± 17.813	1.014 ± 1.035	12.109 ± 4.149	3.566 ± 1.596	53.832 ± 7.072
SBF1_880037	atpH	ATP synthase, F1 complex, delta subunit	0.000 ± 0.000	0.036 ± 0.062	0.019 ± 0.033	0.827 ± 0.282	0.211 ± 0.231	1.618 ± 2.525	0.426 ± 0.369	0.175 ± 0.284	0.320 ± 0.425	1.593 ± 1.196	1.425 ± 0.126	1.129 ± 0.426	0.383 ± 0.410	0.291 ± 0.277	0.097 ± 0.168	0.061 ± 0.106	1.097 ± 1.581	0.998 ± 1.236	21.524 ± 26.879	3.835 ± 2.191	23.509 ± 14.664	2.198 ± 1.240	20.661 ± 3.619	4.134 ± 1.728	81.242 ± 10.684
SBF1_880036	atpA	ATP synthase, F1 complex, alpha subunit	0.000 ± 0.000	0.061 ± 0.088	0.064 ± 0.094	0.583 ± 0.416	0.289 ± 0.302	1.594 ± 2.341	0.220 ± 0.250	0.684 ± 0.622	0.328 ± 0.362	2.114 ± 1.268	0.920 ± 0.143	1.224 ± 0.581	0.364 ± 0.085	0.213 ± 0.271	0.111 ± 0.144	0.208 ± 0.245	1.601 ± 1.910	0.535 ± 0.464	15.121 ± 20.314	3.668 ± 2.239	11.745 ± 5.550	1.569 ± 1.094	12.683 ± 1.489	3.887 ± 0.371	53.792 ± 8.048
SBF1_880035	atpG	ATP synthase, F1 complex, gamma subunit	0.000 ± 0.000	0.144 ± 0.250	0.059 ± 0.057	0.764 ± 0.619	0.446 ± 0.287	1.828 ± 2.888	0.356 ± 0.616	0.851 ± 1.111	0.141 ± 0.113	3.135 ± 2.505	1.477 ± 0.286	1.555 ± 0.872	0.574 ± 0.226	0.445 ± 0.419	0.243 ± 0.171	0.370 ± 0.436	1.808 ± 3.131	1.462 ± 0.699	18.832 ± 24.540	5.789 ± 5.169	21.092 ± 13.679	2.216 ± 1.613	18.203 ± 6.241	5.671 ± 0.200	73.154 ± 8.090
SBF1_880034	atpD	ATP synthase, F1 complex, beta subunit	0.000 ± 0.000	0.066 ± 0.095	0.117 ± 0.029	0.802 ± 0.616	0.281 ± 0.279	1.337 ± 1.955	0.381 ± 0.333	0.621 ± 0.586	0.102 ± 0.113	2.089 ± 1.341	1.219 ± 0.679	1.203 ± 0.436	0.343 ± 0.462	0.540 ± 0.275	0.081 ± 0.075	0.164 ± 0.243	1.446 ± 1.696	0.934 ± 0.402	19.435 ± 24.998	3.534 ± 3.172	17.357 ± 12.237	1.427 ± 1.533	16.353 ± 5.275	4.289 ± 0.818	71.761 ± 4.485
SBF1_880033	atpC	ATP synthase, F1 complex, epsilon subunit	0.000 ± 0.000	0.000 ± 0.000	0.170 ± 0.294	0.293 ± 0.254	0.081 ± 0.141	0.428 ± 0.478	0.082 ± 0.143	0.703 ± 0.895	0.000 ± 0.000	0.202 ± 0.350	0.537 ± 0.275	0.917 ± 0.493	0.094 ± 0.163	0.000 ± 0.000	0.000 ± 0.000	0.000 ± 0.000	1.081 ± 1.003	0.941 ± 1.198	9.765 ± 13.374	1.292 ± 1.025	10.632 ± 11.597	0.349 ± 0.605	7.154 ± 1.782	0.990 ± 0.871	24.651 ± 4.692
HYDROGENASES
[NiFe] hydrogenases, group 1: energy-transducing hydrogenases, membrane-bound, periplasmic
SBF1_1280016	hynA	membrane-bound H2-uptake [NiFe]-hydrogenase (Group 1), small subunit	0.000 ± 0.000	0.056 ± 0.097	0.000 ± 0.000	0.148 ± 0.066	0.000 ± 0.000	0.121 ± 0.118	0.000 ± 0.000	0.037 ± 0.065	0.000 ± 0.000	0.324 ± 0.270	0.099 ± 0.132	0.079 ± 0.073	0.000 ± 0.000	0.090 ± 0.112	0.000 ± 0.000	0.056 ± 0.052	0.161 ± 0.146	0.239 ± 0.238	1.600 ± 1.834	0.917 ± 0.335	1.693 ± 1.400	0.174 ± 0.261	3.605 ± 1.678	0.367 ± 0.220	7.327 ± 1.372
SBF1_1280017	hynB	membrane-bound H2-uptake [NiFe]-hydrogenase (Group 1), large subunit	0.000 ± 0.000	0.013 ± 0.023	0.000 ± 0.000	0.091 ± 0.079	0.011 ± 0.018	0.286 ± 0.397	0.000 ± 0.000	0.452 ± 0.535	0.000 ± 0.000	0.434 ± 0.246	0.111 ± 0.140	0.089 ± 0.127	0.012 ± 0.021	0.051 ± 0.044	0.018 ± 0.031	0.051 ± 0.054	0.381 ± 0.148	0.037 ± 0.064	2.143 ± 2.549	0.749 ± 0.096	2.204 ± 2.219	0.274 ± 0.292	3.112 ± 1.467	0.409 ± 0.321	7.554 ± 1.353
SBF1_1280018	hynC	membrane-bound H2-uptake [NiFe]-hydrogenase (Group 1), b-type cytochrome subunit	0.000 ± 0.000	0.231 ± 0.314	0.018 ± 0.032	0.153 ± 0.151	0.000 ± 0.000	0.126 ± 0.113	0.000 ± 0.000	0.232 ± 0.402	0.000 ± 0.000	0.127 ± 0.111	0.023 ± 0.040	0.119 ± 0.137	0.000 ± 0.000	0.000 ± 0.000	0.049 ± 0.042	0.020 ± 0.034	0.029 ± 0.051	0.025 ± 0.043	1.798 ± 2.340	0.248 ± 0.015	2.075 ± 0.074	0.173 ± 0.299	2.872 ± 1.429	0.378 ± 0.462	5.736 ± 1.010
SBF1_1280019	hupD	[NiFe] hydrogenase maturation factor (hynABC-associated)	0.000 ± 0.000	0.271 ± 0.369	0.000 ± 0.000	0.274 ± 0.399	0.000 ± 0.000	0.215 ± 0.372	0.000 ± 0.000	0.000 ± 0.000	0.000 ± 0.000	0.315 ± 0.545	0.018 ± 0.030	0.034 ± 0.060	0.000 ± 0.000	0.000 ± 0.000	0.030 ± 0.052	0.000 ± 0.000	0.138 ± 0.239	0.272 ± 0.398	1.485 ± 2.425	0.000 ± 0.000	1.799 ± 0.221	0.167 ± 0.289	1.171 ± 0.714	0.081 ± 0.141	5.398 ± 2.111
SBF1_190008	hynA_2	membrane-bound H2-uptake [NiFe]-hydrogenase (Group 1), small subunit	0.000 ± 0.000	0.000 ± 0.000	0.000 ± 0.000	0.000 ± 0.000	0.000 ± 0.000	0.000 ± 0.000	0.000 ± 0.000	0.000 ± 0.000	0.000 ± 0.000	0.000 ± 0.000	0.000 ± 0.000	0.000 ± 0.000	0.000 ± 0.000	0.000 ± 0.000	0.000 ± 0.000	0.000 ± 0.000	0.000 ± 0.000	0.000 ± 0.000	0.000 ± 0.000	0.000 ± 0.000	0.086 ± 0.121	0.000 ± 0.000	0.000 ± 0.000	0.000 ± 0.000	0.000 ± 0.000
SBF1_190009	hynB_2	membrane-bound H2-uptake [NiFe]-hydrogenase (Group 1), large subunit	0.000 ± 0.000	0.000 ± 0.000	0.000 ± 0.000	0.000 ± 0.000	0.000 ± 0.000	0.000 ± 0.000	0.000 ± 0.000	0.000 ± 0.000	0.000 ± 0.000	0.000 ± 0.000	0.000 ± 0.000	0.000 ± 0.000	0.000 ± 0.000	0.000 ± 0.000	0.000 ± 0.000	0.000 ± 0.000	0.000 ± 0.000	0.000 ± 0.000	0.000 ± 0.000	0.000 ± 0.000	0.000 ± 0.000	0.000 ± 0.000	0.000 ± 0.000	0.000 ± 0.000	0.000 ± 0.000
SBF1_190010	hynC_2	membrane-bound H2-uptake [NiFe]-hydrogenase (Group 1), b-type cytochrome subunit	0.000 ± 0.000	0.000 ± 0.000	0.000 ± 0.000	0.000 ± 0.000	0.000 ± 0.000	0.000 ± 0.000	0.000 ± 0.000	0.000 ± 0.000	0.000 ± 0.000	0.000 ± 0.000	0.000 ± 0.000	0.000 ± 0.000	0.000 ± 0.000	0.000 ± 0.000	0.000 ± 0.000	0.000 ± 0.000	0.000 ± 0.000	0.000 ± 0.000	0.021 ± 0.037	0.000 ± 0.000	0.000 ± 0.000	0.000 ± 0.000	0.000 ± 0.000	0.000 ± 0.000	0.052 ± 0.089
[NiFe] hydrogenases maturation/accessory proteins
SBF1_1280021	hypA	[NiFe] hydrogenase maturation protein HypA	0.000 ± 0.000	0.000 ± 0.000	0.000 ± 0.000	0.000 ± 0.000	0.000 ± 0.000	0.000 ± 0.000	0.000 ± 0.000	0.000 ± 0.000	0.000 ± 0.000	0.057 ± 0.099	0.079 ± 0.137	0.050 ± 0.087	0.000 ± 0.000	0.000 ± 0.000	0.000 ± 0.000	0.000 ± 0.000	0.000 ± 0.000	0.000 ± 0.000	0.951 ± 1.540	0.000 ± 0.000	0.000 ± 0.000	0.228 ± 0.350	0.288 ± 0.302	0.000 ± 0.000	1.395 ± 0.377
SBF1_1280020	hypB	[NiFe] hydrogenase maturation protein HypB	0.000 ± 0.000	0.000 ± 0.000	0.000 ± 0.000	0.000 ± 0.000	0.000 ± 0.000	0.000 ± 0.000	0.000 ± 0.000	0.000 ± 0.000	0.000 ± 0.000	0.000 ± 0.000	0.065 ± 0.060	0.000 ± 0.000	0.000 ± 0.000	0.000 ± 0.000	0.000 ± 0.000	0.000 ± 0.000	0.000 ± 0.000	0.000 ± 0.000	1.228 ± 2.073	0.000 ± 0.000	0.000 ± 0.000	0.114 ± 0.176	0.227 ± 0.200	0.059 ± 0.103	0.498 ± 0.057
SBF1_1280015	hypF	[NiFe] hydrogenase maturation protein HypF	0.000 ± 0.000	0.000 ± 0.000	0.000 ± 0.000	0.000 ± 0.000	0.000 ± 0.000	0.000 ± 0.000	0.000 ± 0.000	0.000 ± 0.000	0.000 ± 0.000	0.000 ± 0.000	0.000 ± 0.000	0.000 ± 0.000	0.000 ± 0.000	0.000 ± 0.000	0.000 ± 0.000	0.000 ± 0.000	0.000 ± 0.000	0.000 ± 0.000	0.019 ± 0.033	0.000 ± 0.000	0.026 ± 0.037	0.003 ± 0.004	0.007 ± 0.013	0.006 ± 0.011	0.044 ± 0.029
SBF1_1280014	hypC	[NiFe] hydrogenase maturation protein HypC	0.000 ± 0.000	0.000 ± 0.000	0.000 ± 0.000	0.000 ± 0.000	0.000 ± 0.000	0.000 ± 0.000	0.000 ± 0.000	0.000 ± 0.000	0.000 ± 0.000	0.000 ± 0.000	0.000 ± 0.000	0.000 ± 0.000	0.000 ± 0.000	0.000 ± 0.000	0.000 ± 0.000	0.000 ± 0.000	0.000 ± 0.000	0.000 ± 0.000	0.000 ± 0.000	0.000 ± 0.000	0.000 ± 0.000	0.026 ± 0.045	0.056 ± 0.098	0.032 ± 0.055	0.386 ± 0.248
SBF1_1280013	hypD	[NiFe] hydrogenase maturation protein HypD	0.000 ± 0.000	0.000 ± 0.000	0.000 ± 0.000	0.000 ± 0.000	0.000 ± 0.000	0.000 ± 0.000	0.000 ± 0.000	0.000 ± 0.000	0.000 ± 0.000	0.000 ± 0.000	0.000 ± 0.000	0.000 ± 0.000	0.000 ± 0.000	0.000 ± 0.000	0.000 ± 0.000	0.000 ± 0.000	0.000 ± 0.000	0.000 ± 0.000	0.000 ± 0.000	0.000 ± 0.000	0.198 ± 0.212	0.000 ± 0.000	0.016 ± 0.027	0.000 ± 0.000	0.061 ± 0.069
SBF1_1280012	hypE	[NiFe] hydrogenase maturation protein HypE	0.000 ± 0.000	0.000 ± 0.000	0.000 ± 0.000	0.000 ± 0.000	0.000 ± 0.000	0.000 ± 0.000	0.000 ± 0.000	0.000 ± 0.000	0.000 ± 0.000	0.000 ± 0.000	0.000 ± 0.000	0.000 ± 0.000	0.000 ± 0.000	0.000 ± 0.000	0.000 ± 0.000	0.000 ± 0.000	0.000 ± 0.000	0.000 ± 0.000	0.000 ± 0.000	0.000 ± 0.000	0.000 ± 0.000	0.000 ± 0.000	0.043 ± 0.054	0.000 ± 0.000	0.017 ± 0.030
SBF1_3350013	hupD_2	[NiFe] hydrogenase maturation factor	0.000 ± 0.000	0.000 ± 0.000	0.000 ± 0.000	0.000 ± 0.000	0.000 ± 0.000	0.000 ± 0.000	0.000 ± 0.000	0.000 ± 0.000	0.000 ± 0.000	0.000 ± 0.000	0.000 ± 0.000	0.000 ± 0.000	0.000 ± 0.000	0.000 ± 0.000	0.000 ± 0.000	0.000 ± 0.000	0.000 ± 0.000	0.000 ± 0.000	0.000 ± 0.000	0.000 ± 0.000	0.000 ± 0.000	0.000 ± 0.000	0.000 ± 0.000	0.000 ± 0.000	0.000 ± 0.000
[NiFe] hydrogenase, candidate group 4f
SBF1_840001	ehfA_b	fragment of membrane-bound [NiFe]-hydrogenase (Ehf-type, Group 4f), transmembrane subunit A	0.000 ± 0.000	0.000 ± 0.000	0.000 ± 0.000	0.000 ± 0.000	0.000 ± 0.000	0.000 ± 0.000	0.029 ± 0.051	0.000 ± 0.000	0.000 ± 0.000	0.041 ± 0.071	0.000 ± 0.000	0.015 ± 0.026	0.000 ± 0.000	0.000 ± 0.000	0.012 ± 0.021	0.000 ± 0.000	0.000 ± 0.000	0.000 ± 0.000	0.012 ± 0.022	0.000 ± 0.000	0.000 ± 0.000	0.016 ± 0.027	0.254 ± 0.146	0.068 ± 0.101	0.436 ± 0.384
SBF1_840002	ehfB	membrane-bound [NiFe]-hydrogenase (Ehf-type, Group 4f), transmembrane subunit B	0.000 ± 0.000	0.000 ± 0.000	0.000 ± 0.000	0.063 ± 0.109	0.000 ± 0.000	0.000 ± 0.000	0.000 ± 0.000	0.000 ± 0.000	0.000 ± 0.000	0.057 ± 0.055	0.018 ± 0.031	0.018 ± 0.031	0.020 ± 0.034	0.000 ± 0.000	0.014 ± 0.025	0.000 ± 0.000	0.000 ± 0.000	0.015 ± 0.026	0.015 ± 0.026	0.145 ± 0.205	1.047 ± 1.125	0.072 ± 0.124	0.208 ± 0.241	0.049 ± 0.067	0.685 ± 0.136
SBF1_840003	ehfC	membrane-bound [NiFe]-hydrogenase (Ehf-type, Group 4f), antiporter subunit C	0.000 ± 0.000	0.000 ± 0.000	0.000 ± 0.000	0.021 ± 0.036	0.000 ± 0.000	0.000 ± 0.000	0.000 ± 0.000	0.000 ± 0.000	0.000 ± 0.000	0.000 ± 0.000	0.033 ± 0.030	0.000 ± 0.000	0.000 ± 0.000	0.040 ± 0.069	0.021 ± 0.037	0.086 ± 0.149	0.000 ± 0.000	0.000 ± 0.000	0.022 ± 0.038	0.215 ± 0.304	1.645 ± 1.535	0.000 ± 0.000	0.059 ± 0.052	0.042 ± 0.047	0.742 ± 0.515
SBF1_840004	ehfD	membrane-bound [NiFe]-hydrogenase (Ehf-type, Group 4f), antiporter subunit D	0.000 ± 0.000	0.000 ± 0.000	0.000 ± 0.000	0.009 ± 0.016	0.000 ± 0.000	0.000 ± 0.000	0.000 ± 0.000	0.000 ± 0.000	0.000 ± 0.000	0.000 ± 0.000	0.018 ± 0.031	0.000 ± 0.000	0.000 ± 0.000	0.000 ± 0.000	0.000 ± 0.000	0.000 ± 0.000	0.000 ± 0.000	0.010 ± 0.017	0.268 ± 0.302	0.097 ± 0.137	0.078 ± 0.110	0.008 ± 0.014	0.147 ± 0.218	0.005 ± 0.009	0.596 ± 0.251
SBF1_840005	ehfE	membrane-bound [NiFe]-hydrogenase (Ehf-type, Group 4f), large subunit E	0.000 ± 0.000	0.000 ± 0.000	0.000 ± 0.000	0.000 ± 0.000	0.027 ± 0.047	0.000 ± 0.000	0.000 ± 0.000	0.000 ± 0.000	0.000 ± 0.000	0.000 ± 0.000	0.017 ± 0.029	0.000 ± 0.000	0.000 ± 0.000	0.000 ± 0.000	0.000 ± 0.000	0.000 ± 0.000	0.000 ± 0.000	0.000 ± 0.000	0.329 ± 0.440	0.110 ± 0.074	0.653 ± 0.800	0.004 ± 0.006	0.166 ± 0.113	0.030 ± 0.040	0.489 ± 0.157
SBF1_840006	ehfF	membrane-bound [NiFe]-hydrogenase (Ehf-type, Group 4f), small subunit F	0.000 ± 0.000	0.000 ± 0.000	0.000 ± 0.000	0.030 ± 0.052	0.000 ± 0.000	0.000 ± 0.000	0.000 ± 0.000	0.000 ± 0.000	0.000 ± 0.000	0.000 ± 0.000	0.000 ± 0.000	0.000 ± 0.000	0.000 ± 0.000	0.000 ± 0.000	0.000 ± 0.000	0.000 ± 0.000	0.000 ± 0.000	0.000 ± 0.000	0.074 ± 0.069	0.066 ± 0.093	2.859 ± 4.044	0.000 ± 0.000	0.209 ± 0.197	0.030 ± 0.051	0.579 ± 0.634
[FeFe] hydrogenases, group A: cytoplasmic NADP⁺-reducing hydrogenase
SBF1_40037	hydF	[FeFe] hydrogenase maturation GTPase HydF	0.000 ± 0.000	0.000 ± 0.000	0.000 ± 0.000	0.000 ± 0.000	0.000 ± 0.000	0.000 ± 0.000	0.000 ± 0.000	0.000 ± 0.000	0.000 ± 0.000	0.000 ± 0.000	0.000 ± 0.000	0.000 ± 0.000	0.000 ± 0.000	0.000 ± 0.000	0.000 ± 0.000	0.000 ± 0.000	0.000 ± 0.000	0.000 ± 0.000	0.107 ± 0.185	0.000 ± 0.000	0.000 ± 0.000	0.010 ± 0.016	0.038 ± 0.042	0.006 ± 0.010	0.125 ± 0.106
SBF1_40036	hydE	[FeFe] hydrogenase maturation factor HydE	0.000 ± 0.000	0.000 ± 0.000	0.000 ± 0.000	0.058 ± 0.100	0.000 ± 0.000	0.000 ± 0.000	0.000 ± 0.000	0.000 ± 0.000	0.000 ± 0.000	0.000 ± 0.000	0.000 ± 0.000	0.000 ± 0.000	0.000 ± 0.000	0.000 ± 0.000	0.000 ± 0.000	0.000 ± 0.000	0.000 ± 0.000	0.000 ± 0.000	0.000 ± 0.000	0.000 ± 0.000	0.058 ± 0.082	0.000 ± 0.000	0.004 ± 0.007	0.000 ± 0.000	0.049 ± 0.084
SBF1_40034	hndA_1	hydrogen dehydrogenase (NADP+), alpha subunit (NADP+-reducing)	0.000 ± 0.000	0.000 ± 0.000	0.000 ± 0.000	0.000 ± 0.000	0.000 ± 0.000	0.044 ± 0.076	0.000 ± 0.000	0.000 ± 0.000	0.000 ± 0.000	0.000 ± 0.000	0.044 ± 0.040	0.000 ± 0.000	0.000 ± 0.000	0.000 ± 0.000	0.000 ± 0.000	0.000 ± 0.000	0.000 ± 0.000	0.000 ± 0.000	0.000 ± 0.000	0.000 ± 0.000	0.000 ± 0.000	0.000 ± 0.000	0.018 ± 0.030	0.030 ± 0.051	0.087 ± 0.080
SBF1_40033	hndC_1	hydrogen dehydrogenase (NADP+), gamma HndC-like subunit (NADP+-reducing)	0.000 ± 0.000	0.000 ± 0.000	0.000 ± 0.000	0.008 ± 0.014	0.000 ± 0.000	0.008 ± 0.014	0.000 ± 0.000	0.000 ± 0.000	0.000 ± 0.000	0.023 ± 0.020	0.085 ± 0.052	0.037 ± 0.042	0.013 ± 0.023	0.000 ± 0.000	0.000 ± 0.000	0.000 ± 0.000	0.018 ± 0.032	0.000 ± 0.000	0.000 ± 0.000	0.017 ± 0.024	0.023 ± 0.033	0.006 ± 0.011	0.102 ± 0.061	0.004 ± 0.007	0.075 ± 0.011
SBF1_40032	hndD_1	hydrogen dehydrogenase (NADP+), delta subunit (hydrogenase active site)	0.000 ± 0.000	0.000 ± 0.000	0.000 ± 0.000	0.008 ± 0.013	0.162 ± 0.191	0.000 ± 0.000	0.000 ± 0.000	0.027 ± 0.024	0.000 ± 0.000	0.023 ± 0.039	0.124 ± 0.144	0.090 ± 0.156	0.000 ± 0.000	0.000 ± 0.000	0.000 ± 0.000	0.000 ± 0.000	0.030 ± 0.051	0.008 ± 0.014	0.034 ± 0.039	0.000 ± 0.000	0.078 ± 0.110	0.017 ± 0.029	0.157 ± 0.151	0.000 ± 0.000	0.132 ± 0.081
SBF1_40031	hydR	[FeFe] hydrogenase system regulator	0.000 ± 0.000	0.000 ± 0.000	0.000 ± 0.000	0.000 ± 0.000	0.000 ± 0.000	0.000 ± 0.000	0.000 ± 0.000	0.000 ± 0.000	0.000 ± 0.000	0.000 ± 0.000	0.000 ± 0.000	0.000 ± 0.000	0.000 ± 0.000	0.000 ± 0.000	0.000 ± 0.000	0.000 ± 0.000	0.000 ± 0.000	0.000 ± 0.000	0.000 ± 0.000	0.000 ± 0.000	2.016 ± 2.851	0.000 ± 0.000	0.067 ± 0.117	0.000 ± 0.000	0.067 ± 0.117
SBF1_40030	hydG	[FeFe] hydrogenase maturation factor HydG	0.000 ± 0.000	0.000 ± 0.000	0.000 ± 0.000	0.000 ± 0.000	0.031 ± 0.053	0.000 ± 0.000	0.000 ± 0.000	0.000 ± 0.000	0.000 ± 0.000	0.000 ± 0.000	0.000 ± 0.000	0.000 ± 0.000	0.000 ± 0.000	0.000 ± 0.000	0.000 ± 0.000	0.000 ± 0.000	0.000 ± 0.000	0.000 ± 0.000	0.010 ± 0.017	0.000 ± 0.000	0.037 ± 0.052	0.004 ± 0.007	0.082 ± 0.033	0.000 ± 0.000	0.026 ± 0.023
SBF1_1490002	hndA_2	hydrogen dehydrogenase (NADP+), alpha subunit (NADP+-reducing)	0.000 ± 0.000	0.000 ± 0.000	0.000 ± 0.000	0.000 ± 0.000	0.000 ± 0.000	0.000 ± 0.000	0.129 ± 0.223	0.000 ± 0.000	0.000 ± 0.000	0.000 ± 0.000	0.000 ± 0.000	0.000 ± 0.000	0.000 ± 0.000	0.000 ± 0.000	0.000 ± 0.000	0.000 ± 0.000	0.000 ± 0.000	0.000 ± 0.000	0.000 ± 0.000	0.000 ± 0.000	0.000 ± 0.000	0.000 ± 0.000	0.008 ± 0.014	0.000 ± 0.000	0.000 ± 0.000
SBF1_1490001	hndC_2a	fragment of hydrogen dehydrogenase (NADP+), gamma HndC-like subunit (NADP+-reducing) (part 1/2)	0.000 ± 0.000	0.000 ± 0.000	0.000 ± 0.000	0.000 ± 0.000	0.000 ± 0.000	0.000 ± 0.000	0.000 ± 0.000	0.000 ± 0.000	0.000 ± 0.000	0.000 ± 0.000	0.000 ± 0.000	0.000 ± 0.000	0.000 ± 0.000	0.000 ± 0.000	0.000 ± 0.000	0.000 ± 0.000	0.000 ± 0.000	0.000 ± 0.000	0.000 ± 0.000	0.000 ± 0.000	0.000 ± 0.000	0.000 ± 0.000	0.057 ± 0.099	0.000 ± 0.000	0.109 ± 0.104
SBF1_5500001	hndC_2b	fragment of hydrogen dehydrogenase (NADP+), gamma HndC-like subunit (NADP+-reducing) (part 2/2)	0.000 ± 0.000	0.000 ± 0.000	0.000 ± 0.000	0.000 ± 0.000	0.000 ± 0.000	0.000 ± 0.000	0.086 ± 0.150	0.000 ± 0.000	0.000 ± 0.000	0.000 ± 0.000	0.000 ± 0.000	0.000 ± 0.000	0.000 ± 0.000	0.000 ± 0.000	0.000 ± 0.000	0.000 ± 0.000	0.000 ± 0.000	0.000 ± 0.000	0.000 ± 0.000	0.000 ± 0.000	0.011 ± 0.015	0.000 ± 0.000	0.016 ± 0.027	0.000 ± 0.000	0.000 ± 0.000
SBF1_5500002	hndD_2	hydrogen dehydrogenase (NADP+), delta subunit (hydrogenase active site)	0.000 ± 0.000	0.000 ± 0.000	0.000 ± 0.000	0.000 ± 0.000	0.000 ± 0.000	0.000 ± 0.000	0.000 ± 0.000	0.000 ± 0.000	0.000 ± 0.000	0.000 ± 0.000	0.000 ± 0.000	0.000 ± 0.000	0.000 ± 0.000	0.000 ± 0.000	0.000 ± 0.000	0.000 ± 0.000	0.000 ± 0.000	0.000 ± 0.000	0.051 ± 0.088	0.000 ± 0.000	0.160 ± 0.212	0.000 ± 0.000	0.007 ± 0.013	0.000 ± 0.000	0.016 ± 0.015
SBF1_3630001	hndA_3	hydrogen dehydrogenase (NADP+), alpha subunit (NADP+-reducing)	0.000 ± 0.000	0.000 ± 0.000	0.000 ± 0.000	0.030 ± 0.052	0.118 ± 0.205	0.087 ± 0.152	0.000 ± 0.000	0.000 ± 0.000	0.000 ± 0.000	0.000 ± 0.000	0.208 ± 0.142	0.036 ± 0.062	0.000 ± 0.000	0.000 ± 0.000	0.000 ± 0.000	0.000 ± 0.000	0.435 ± 0.441	0.000 ± 0.000	0.000 ± 0.000	0.000 ± 0.000	0.000 ± 0.000	0.012 ± 0.021	0.140 ± 0.122	0.015 ± 0.026	0.881 ± 0.742
SBF1_3630002	hndC_3	hydrogen dehydrogenase (NADP+), gamma HndC-like subunit (NADP+-reducing)	0.000 ± 0.000	0.000 ± 0.000	0.000 ± 0.000	0.007 ± 0.012	0.010 ± 0.018	0.000 ± 0.000	0.000 ± 0.000	0.000 ± 0.000	0.000 ± 0.000	0.029 ± 0.050	0.026 ± 0.023	0.009 ± 0.015	0.000 ± 0.000	0.000 ± 0.000	0.000 ± 0.000	0.000 ± 0.000	0.144 ± 0.250	0.000 ± 0.000	0.014 ± 0.024	0.034 ± 0.049	0.030 ± 0.043	0.021 ± 0.036	0.129 ± 0.087	0.041 ± 0.046	0.167 ± 0.112
SBF1_3630003	hndD_3a	fragment of hydrogen dehydrogenase (NADP+), delta subunit (hydrogenase active site) (part 1/3)	0.000 ± 0.000	0.000 ± 0.000	0.000 ± 0.000	0.017 ± 0.029	0.000 ± 0.000	0.000 ± 0.000	0.000 ± 0.000	0.005 ± 0.008	0.000 ± 0.000	0.000 ± 0.000	0.015 ± 0.025	0.000 ± 0.000	0.000 ± 0.000	0.015 ± 0.026	0.000 ± 0.000	0.000 ± 0.000	0.195 ± 0.337	0.016 ± 0.028	0.000 ± 0.000	0.061 ± 0.087	0.000 ± 0.000	0.020 ± 0.035	0.141 ± 0.122	0.008 ± 0.014	0.419 ± 0.133
SBF1_3630004	hndD_3b	fragment of hydrogen dehydrogenase (NADP+), delta subunit (hydrogenase active site) (part 2/3)	0.000 ± 0.000	0.000 ± 0.000	0.000 ± 0.000	0.000 ± 0.000	0.178 ± 0.309	0.000 ± 0.000	0.000 ± 0.000	0.000 ± 0.000	0.000 ± 0.000	0.097 ± 0.168	0.027 ± 0.046	0.000 ± 0.000	0.000 ± 0.000	0.000 ± 0.000	0.000 ± 0.000	0.000 ± 0.000	0.318 ± 0.551	0.000 ± 0.000	0.088 ± 0.153	0.000 ± 0.000	0.000 ± 0.000	0.000 ± 0.000	0.009 ± 0.015	0.000 ± 0.000	0.230 ± 0.347
SBF1_3630005	hndD_3c	fragment of hydrogen dehydrogenase (NADP+), delta subunit (hydrogenase active site) (part 3/3)	0.000 ± 0.000	0.000 ± 0.000	0.000 ± 0.000	0.000 ± 0.000	0.000 ± 0.000	0.000 ± 0.000	0.000 ± 0.000	0.000 ± 0.000	0.000 ± 0.000	0.000 ± 0.000	0.000 ± 0.000	0.000 ± 0.000	0.000 ± 0.000	0.000 ± 0.000	0.000 ± 0.000	0.000 ± 0.000	0.207 ± 0.359	0.000 ± 0.000	0.000 ± 0.000	0.000 ± 0.000	0.000 ± 0.000	0.000 ± 0.000	0.017 ± 0.030	0.000 ± 0.000	0.040 ± 0.069
CARBON METABOLISM
acetate transport
SBF1_8220002	actO	putative inner membrane protein involved in acetate transport	0.000 ± 0.000	0.000 ± 0.000	0.000 ± 0.000	0.000 ± 0.000	0.000 ± 0.000	0.455 ± 0.788	0.000 ± 0.000	0.000 ± 0.000	0.000 ± 0.000	0.070 ± 0.121	0.031 ± 0.054	0.000 ± 0.000	0.000 ± 0.000	0.000 ± 0.000	0.000 ± 0.000	0.000 ± 0.000	0.183 ± 0.317	0.103 ± 0.178	4.877 ± 4.596	1.344 ± 1.900	12.549 ± 11.288	0.547 ± 0.948	2.766 ± 0.983	0.077 ± 0.134	9.984 ± 3.276
SBF1_8220003	actP_a	fragment of acetate permease (solute:sodium symporter family) (N-terminal part)	0.000 ± 0.000	0.080 ± 0.074	0.000 ± 0.000	0.067 ± 0.069	0.045 ± 0.077	0.388 ± 0.611	0.000 ± 0.000	0.000 ± 0.000	0.000 ± 0.000	0.456 ± 0.329	0.054 ± 0.061	0.106 ± 0.184	0.000 ± 0.000	0.052 ± 0.048	0.000 ± 0.000	0.116 ± 0.201	0.083 ± 0.145	0.621 ± 0.802	2.688 ± 2.133	1.211 ± 0.800	6.947 ± 1.784	0.827 ± 1.290	2.727 ± 1.780	0.175 ± 0.169	8.849 ± 2.348
other solute:sodium symporter family proteins
SBF1_8450001		fragment of solute:sodium symporter family transporter	0.000 ± 0.000	0.000 ± 0.000	0.000 ± 0.000	0.138 ± 0.184	0.000 ± 0.000	0.109 ± 0.160	0.081 ± 0.140	0.196 ± 0.340	0.000 ± 0.000	0.250 ± 0.181	0.017 ± 0.016	0.026 ± 0.045	0.000 ± 0.000	0.035 ± 0.031	0.032 ± 0.031	0.009 ± 0.015	0.119 ± 0.118	0.123 ± 0.181	2.533 ± 2.082	0.240 ± 0.289	5.129 ± 4.841	0.248 ± 0.395	1.996 ± 1.577	0.071 ± 0.085	6.465 ± 3.279
SBF1_1500006		fragment of solute:sodium symporter family transporter (C-terminal part)	0.000 ± 0.000	0.000 ± 0.000	0.000 ± 0.000	0.000 ± 0.000	0.000 ± 0.000	0.000 ± 0.000	0.000 ± 0.000	0.511 ± 0.885	0.000 ± 0.000	0.443 ± 0.477	0.000 ± 0.000	0.000 ± 0.000	0.000 ± 0.000	0.140 ± 0.243	0.074 ± 0.128	0.000 ± 0.000	0.000 ± 0.000	0.156 ± 0.270	0.990 ± 1.335	0.233 ± 0.329	4.094 ± 3.672	0.000 ± 0.000	1.497 ± 2.024	0.039 ± 0.068	6.192 ± 3.544
SBF1_1500005		solute:sodium symporter family transporter	0.000 ± 0.000	0.000 ± 0.000	0.000 ± 0.000	0.000 ± 0.000	0.000 ± 0.000	0.055 ± 0.095	0.000 ± 0.000	0.000 ± 0.000	0.000 ± 0.000	0.012 ± 0.021	0.000 ± 0.000	0.000 ± 0.000	0.010 ± 0.017	0.007 ± 0.012	0.000 ± 0.000	0.006 ± 0.010	0.018 ± 0.030	0.031 ± 0.034	0.234 ± 0.332	0.011 ± 0.016	0.534 ± 0.654	0.030 ± 0.053	0.050 ± 0.087	0.021 ± 0.036	0.523 ± 0.289
acetate–acetyl-CoA interconversion
SBF1_800074	ackA	acetate kinase	0.000 ± 0.000	0.000 ± 0.000	0.000 ± 0.000	0.000 ± 0.000	0.000 ± 0.000	0.000 ± 0.000	0.014 ± 0.024	0.000 ± 0.000	0.000 ± 0.000	0.131 ± 0.227	0.000 ± 0.000	0.000 ± 0.000	0.000 ± 0.000	0.000 ± 0.000	0.000 ± 0.000	0.000 ± 0.000	0.086 ± 0.150	0.000 ± 0.000	0.776 ± 0.440	0.036 ± 0.051	2.240 ± 0.549	0.010 ± 0.017	0.474 ± 0.197	0.000 ± 0.000	1.211 ± 1.188
SBF1_1100027	pta	phosphate acetyltransferase	0.000 ± 0.000	0.000 ± 0.000	0.011 ± 0.019	0.046 ± 0.079	0.015 ± 0.026	0.396 ± 0.368	0.000 ± 0.000	0.000 ± 0.000	0.000 ± 0.000	0.424 ± 0.264	0.074 ± 0.085	0.018 ± 0.031	0.108 ± 0.188	0.013 ± 0.023	0.014 ± 0.025	0.058 ± 0.100	0.106 ± 0.184	0.090 ± 0.155	2.548 ± 3.420	0.145 ± 0.205	2.150 ± 0.049	0.207 ± 0.314	2.817 ± 1.300	0.425 ± 0.183	8.928 ± 2.417
Wood-Ljungdahl pathway [complete] and folate transformations
SBF1_470042	acs_cooC	anaerobic carbon-monoxide dehydrogenase/CO-methylating acetyl-CoA synthase CooC-like accessory protein	0.000 ± 0.000	0.067 ± 0.083	0.014 ± 0.024	0.387 ± 0.218	0.059 ± 0.057	1.543 ± 2.171	0.242 ± 0.418	0.542 ± 0.392	0.000 ± 0.000	2.304 ± 0.931	1.240 ± 0.957	0.539 ± 0.661	0.141 ± 0.123	0.364 ± 0.322	0.075 ± 0.065	0.110 ± 0.056	0.641 ± 0.556	0.948 ± 0.549	11.235 ± 13.759	4.362 ± 2.917	20.915 ± 13.135	1.841 ± 1.673	18.675 ± 5.497	2.154 ± 1.296	64.556 ± 13.364
SBF1_470041	acsA	anaerobic carbon-monoxide dehydrogenase	0.000 ± 0.000	0.158 ± 0.121	0.017 ± 0.015	0.521 ± 0.169	0.150 ± 0.077	1.918 ± 2.713	0.350 ± 0.562	0.402 ± 0.463	0.214 ± 0.165	3.096 ± 1.719	1.208 ± 0.721	1.206 ± 0.734	0.141 ± 0.126	0.441 ± 0.280	0.098 ± 0.022	0.228 ± 0.268	0.668 ± 0.773	1.048 ± 0.497	18.917 ± 23.569	5.883 ± 4.495	28.737 ± 16.401	2.826 ± 2.352	23.799 ± 8.699	2.962 ± 0.925	78.634 ± 3.495
SBF1_470040	acsB	CO-methylating acetyl-CoA synthase	0.000 ± 0.000	0.405 ± 0.445	0.050 ± 0.040	0.553 ± 0.309	0.149 ± 0.116	2.048 ± 2.910	0.350 ± 0.543	0.678 ± 0.316	0.141 ± 0.125	2.698 ± 1.542	1.115 ± 0.389	1.055 ± 0.310	0.115 ± 0.200	0.626 ± 0.412	0.092 ± 0.081	0.178 ± 0.132	1.094 ± 0.840	1.629 ± 0.360	22.469 ± 29.520	6.279 ± 6.013	23.993 ± 13.309	2.999 ± 1.933	22.444 ± 6.939	2.688 ± 0.660	78.235 ± 4.238
SBF1_470039	acsC	corrinoid iron-sulfur protein, large subunit	0.000 ± 0.000	0.062 ± 0.054	0.024 ± 0.042	0.238 ± 0.234	0.190 ± 0.238	1.617 ± 2.307	0.715 ± 0.619	0.172 ± 0.251	0.241 ± 0.201	2.336 ± 1.399	0.811 ± 0.164	1.145 ± 1.098	0.062 ± 0.066	0.213 ± 0.129	0.097 ± 0.084	0.148 ± 0.168	0.733 ± 0.509	0.452 ± 0.443	20.735 ± 26.158	5.303 ± 4.093	22.778 ± 17.417	1.718 ± 2.317	19.386 ± 9.407	3.299 ± 1.387	61.028 ± 4.732
SBF1_470038	acsV	anaerobic carbon-monoxide dehydrogenase/CO-methylating acetyl-CoA synthase accessory protein AcsV (acs ORF 7)	0.006 ± 0.011	0.171 ± 0.169	0.047 ± 0.055	0.221 ± 0.190	0.199 ± 0.117	1.523 ± 2.351	0.345 ± 0.322	0.161 ± 0.267	0.028 ± 0.037	1.689 ± 1.041	0.554 ± 0.416	0.994 ± 0.759	0.040 ± 0.070	0.411 ± 0.366	0.135 ± 0.075	0.236 ± 0.331	0.691 ± 0.675	0.591 ± 0.258	18.951 ± 24.792	4.032 ± 4.264	20.326 ± 14.382	1.868 ± 1.979	13.793 ± 5.546	2.643 ± 0.279	65.533 ± 7.337
SBF1_470037	acsF	anaerobic carbon-monoxide dehydrogenase/CO-methylating acetyl-CoA synthase accessory protein AcsF	0.000 ± 0.000	0.080 ± 0.139	0.023 ± 0.039	0.233 ± 0.307	0.152 ± 0.096	1.577 ± 2.228	0.022 ± 0.038	0.414 ± 0.277	0.107 ± 0.138	1.947 ± 1.393	0.606 ± 0.042	1.375 ± 1.627	0.126 ± 0.219	0.558 ± 0.484	0.127 ± 0.219	0.095 ± 0.082	0.857 ± 1.484	1.069 ± 1.303	22.582 ± 28.420	5.852 ± 6.472	23.576 ± 14.862	2.265 ± 2.539	23.301 ± 11.693	3.282 ± 0.713	84.184 ± 8.844
SBF1_470036	acsD	corrinoid iron-sulfur protein, small subunit	0.000 ± 0.000	0.170 ± 0.294	0.018 ± 0.031	0.278 ± 0.232	0.030 ± 0.052	0.953 ± 1.331	0.451 ± 0.420	0.261 ± 0.244	0.085 ± 0.109	2.032 ± 1.282	0.426 ± 0.132	0.799 ± 0.608	0.106 ± 0.123	0.207 ± 0.188	0.073 ± 0.089	0.024 ± 0.042	0.578 ± 0.542	0.895 ± 0.727	22.063 ± 31.486	3.591 ± 3.374	19.660 ± 15.161	1.927 ± 2.094	13.768 ± 6.534	2.392 ± 0.667	57.061 ± 6.587
SBF1_470035	acsE	5-methyltetrahydrofolate:corrinoid/iron-sulfur protein Co-methyltransferase	0.000 ± 0.000	0.164 ± 0.252	0.027 ± 0.046	0.995 ± 0.835	0.271 ± 0.180	2.592 ± 3.771	0.364 ± 0.319	1.262 ± 0.812	0.204 ± 0.196	4.897 ± 2.631	1.464 ± 0.805	1.555 ± 1.115	0.024 ± 0.041	0.682 ± 0.212	0.211 ± 0.188	0.156 ± 0.098	0.704 ± 0.389	2.581 ± 1.368	30.493 ± 37.947	8.075 ± 6.716	36.175 ± 28.587	3.441 ± 3.809	21.636 ± 9.224	5.732 ± 2.601	98.690 ± 10.317
SBF1_1970010	metF	methylenetetrahydrofolate reductase [NAD(P)H]	0.000 ± 0.000	0.039 ± 0.039	0.000 ± 0.000	0.149 ± 0.039	0.038 ± 0.042	0.306 ± 0.480	0.000 ± 0.000	0.066 ± 0.058	0.040 ± 0.047	0.415 ± 0.200	0.203 ± 0.168	0.495 ± 0.237	0.251 ± 0.113	0.157 ± 0.141	0.027 ± 0.026	0.036 ± 0.062	0.138 ± 0.122	0.241 ± 0.268	3.486 ± 4.462	0.916 ± 0.753	3.292 ± 0.466	0.334 ± 0.412	3.702 ± 0.625	0.880 ± 0.309	17.304 ± 2.671
SBF1_90023	metF_2a	fragment of methylenetetrahydrofolate reductase [NAD(P)H] (part 1/2)	0.000 ± 0.000	0.000 ± 0.000	0.000 ± 0.000	0.000 ± 0.000	0.000 ± 0.000	0.000 ± 0.000	0.000 ± 0.000	0.000 ± 0.000	0.000 ± 0.000	0.000 ± 0.000	0.020 ± 0.035	0.081 ± 0.140	0.000 ± 0.000	0.000 ± 0.000	0.000 ± 0.000	0.000 ± 0.000	0.000 ± 0.000	0.000 ± 0.000	0.000 ± 0.000	0.025 ± 0.035	0.000 ± 0.000	0.000 ± 0.000	0.099 ± 0.091	0.101 ± 0.175	0.603 ± 0.428
SBF1_90024	metF_2b	fragment of methylenetetrahydrofolate reductase [NAD(P)H] (part 2/2)	0.000 ± 0.000	0.000 ± 0.000	0.000 ± 0.000	0.000 ± 0.000	0.000 ± 0.000	0.000 ± 0.000	0.000 ± 0.000	0.000 ± 0.000	0.000 ± 0.000	0.000 ± 0.000	0.000 ± 0.000	0.000 ± 0.000	0.000 ± 0.000	0.000 ± 0.000	0.000 ± 0.000	0.000 ± 0.000	0.000 ± 0.000	0.000 ± 0.000	0.000 ± 0.000	0.029 ± 0.041	0.000 ± 0.000	0.000 ± 0.000	0.023 ± 0.039	0.019 ± 0.033	0.157 ± 0.271
SBF1_100015	folD	bifunctional methylenetetrahydrofolate dehydrogenase (NADP+)/methenyltetrahydrofolate cyclohydrolase	0.000 ± 0.000	0.000 ± 0.000	0.000 ± 0.000	0.178 ± 0.309	0.000 ± 0.000	0.180 ± 0.189	0.020 ± 0.034	0.000 ± 0.000	0.111 ± 0.193	0.240 ± 0.121	0.151 ± 0.132	0.080 ± 0.139	0.000 ± 0.000	0.015 ± 0.026	0.000 ± 0.000	0.000 ± 0.000	0.020 ± 0.035	0.220 ± 0.338	2.946 ± 4.034	0.709 ± 0.542	4.054 ± 1.631	0.166 ± 0.192	1.952 ± 0.961	0.248 ± 0.232	10.880 ± 1.525
SBF1_100014	fchA	methenyltetrahydrofolate cyclohydrolase	0.000 ± 0.000	0.000 ± 0.000	0.000 ± 0.000	0.021 ± 0.037	0.000 ± 0.000	0.222 ± 0.195	0.000 ± 0.000	0.000 ± 0.000	0.060 ± 0.103	0.092 ± 0.160	0.085 ± 0.147	0.000 ± 0.000	0.000 ± 0.000	0.148 ± 0.206	0.000 ± 0.000	0.000 ± 0.000	0.000 ± 0.000	0.000 ± 0.000	2.521 ± 2.991	0.070 ± 0.003	1.875 ± 0.717	0.120 ± 0.105	1.220 ± 0.071	0.327 ± 0.196	6.089 ± 0.384
SBF1_1290017	fchA_2	putative methenyltetrahydrofolate cyclohydrolase	0.000 ± 0.000	0.000 ± 0.000	0.000 ± 0.000	0.000 ± 0.000	0.000 ± 0.000	0.000 ± 0.000	0.000 ± 0.000	0.000 ± 0.000	0.000 ± 0.000	0.000 ± 0.000	0.000 ± 0.000	0.000 ± 0.000	0.000 ± 0.000	0.000 ± 0.000	0.000 ± 0.000	0.000 ± 0.000	0.000 ± 0.000	0.000 ± 0.000	0.000 ± 0.000	0.000 ± 0.000	0.000 ± 0.000	0.000 ± 0.000	0.000 ± 0.000	0.000 ± 0.000	0.000 ± 0.000
SBF1_740036	fhs	formate--tetrahydrofolate ligase	0.000 ± 0.000	0.012 ± 0.020	0.006 ± 0.011	0.190 ± 0.140	0.162 ± 0.116	0.953 ± 1.037	0.328 ± 0.399	0.218 ± 0.183	0.042 ± 0.039	1.282 ± 0.878	0.299 ± 0.062	0.213 ± 0.181	0.045 ± 0.050	0.178 ± 0.161	0.081 ± 0.073	0.017 ± 0.016	0.681 ± 0.406	0.592 ± 0.123	17.832 ± 23.643	3.039 ± 2.588	13.114 ± 10.047	0.858 ± 1.229	12.697 ± 4.895	1.405 ± 0.366	58.537 ± 7.144
SBF1_40020	folN	5-formyltetrahydrofolate cyclo-ligase	0.000 ± 0.000	0.000 ± 0.000	0.000 ± 0.000	0.023 ± 0.040	0.035 ± 0.061	0.410 ± 0.518	0.000 ± 0.000	0.082 ± 0.073	0.000 ± 0.000	0.573 ± 0.356	0.307 ± 0.195	0.267 ± 0.235	0.033 ± 0.057	0.045 ± 0.078	0.071 ± 0.123	0.000 ± 0.000	0.207 ± 0.358	0.320 ± 0.491	4.703 ± 5.584	1.027 ± 0.441	3.272 ± 0.025	0.961 ± 0.609	4.035 ± 2.176	0.979 ± 0.361	19.681 ± 0.810
formate dehydrogenases (FDH)
SBF1_40019	fdhC	putative formate dehydrogenase, gamma subunit	0.000 ± 0.000	0.042 ± 0.073	0.000 ± 0.000	0.087 ± 0.084	0.085 ± 0.147	0.558 ± 0.602	0.000 ± 0.000	0.028 ± 0.049	0.000 ± 0.000	0.699 ± 0.397	0.425 ± 0.263	0.071 ± 0.123	0.239 ± 0.414	0.042 ± 0.073	0.029 ± 0.049	0.000 ± 0.000	0.320 ± 0.555	0.060 ± 0.104	6.056 ± 7.449	0.924 ± 0.088	12.383 ± 10.530	1.160 ± 0.901	5.696 ± 3.015	1.110 ± 0.065	25.098 ± 3.742
SBF1_40018	fdhB	putative formate dehydrogenase, beta subunit	0.000 ± 0.000	0.023 ± 0.020	0.006 ± 0.010	0.048 ± 0.041	0.019 ± 0.032	0.175 ± 0.201	0.000 ± 0.000	0.029 ± 0.025	0.008 ± 0.014	0.257 ± 0.143	0.118 ± 0.067	0.077 ± 0.109	0.022 ± 0.037	0.019 ± 0.017	0.000 ± 0.000	0.017 ± 0.016	0.234 ± 0.325	0.379 ± 0.555	4.265 ± 5.736	0.503 ± 0.419	5.077 ± 5.018	0.279 ± 0.361	2.580 ± 0.396	0.663 ± 0.075	14.049 ± 2.150
SBF1_40017	fdhA'	formate dehydrogenase, alpha subunit'	0.000 ± 0.000	0.022 ± 0.038	0.000 ± 0.000	0.081 ± 0.102	0.018 ± 0.031	0.318 ± 0.392	0.000 ± 0.000	0.070 ± 0.066	0.000 ± 0.000	0.374 ± 0.113	0.088 ± 0.077	0.466 ± 0.618	0.000 ± 0.000	0.014 ± 0.024	0.000 ± 0.000	0.040 ± 0.070	0.337 ± 0.340	0.047 ± 0.081	1.653 ± 1.691	0.777 ± 1.099	4.897 ± 5.131	0.159 ± 0.276	2.191 ± 0.968	0.355 ± 0.140	9.652 ± 1.485
SBF1_40016	fdhA	formate dehydrogenase, alpha subunit (selenocysteine-containing)	0.000 ± 0.000	0.000 ± 0.000	0.000 ± 0.000	0.005 ± 0.009	0.000 ± 0.000	0.000 ± 0.000	0.000 ± 0.000	0.000 ± 0.000	0.000 ± 0.000	0.082 ± 0.077	0.029 ± 0.038	0.013 ± 0.011	0.000 ± 0.000	0.000 ± 0.000	0.000 ± 0.000	0.000 ± 0.000	0.118 ± 0.104	0.000 ± 0.000	1.719 ± 2.471	0.024 ± 0.034	1.000 ± 0.497	0.056 ± 0.051	0.494 ± 0.263	0.016 ± 0.028	0.945 ± 0.160
SBF1_110010	fdhA_2	formate dehydrogenase, alpha subunit (selenocysteine-containing)	0.000 ± 0.000	0.000 ± 0.000	0.000 ± 0.000	0.000 ± 0.000	0.000 ± 0.000	0.000 ± 0.000	0.000 ± 0.000	0.000 ± 0.000	0.000 ± 0.000	0.000 ± 0.000	0.000 ± 0.000	0.013 ± 0.011	0.000 ± 0.000	0.000 ± 0.000	0.000 ± 0.000	0.000 ± 0.000	0.000 ± 0.000	0.000 ± 0.000	0.050 ± 0.043	0.012 ± 0.017	0.003 ± 0.005	0.004 ± 0.008	0.178 ± 0.174	0.008 ± 0.014	0.552 ± 0.243
SBF1_1590013	fdhA_3	formate dehydrogenase, alpha subunit (not selenocysteine-containing)	0.000 ± 0.000	0.000 ± 0.000	0.000 ± 0.000	0.000 ± 0.000	0.000 ± 0.000	0.000 ± 0.000	0.000 ± 0.000	0.000 ± 0.000	0.000 ± 0.000	0.000 ± 0.000	0.000 ± 0.000	0.000 ± 0.000	0.000 ± 0.000	0.000 ± 0.000	0.000 ± 0.000	0.000 ± 0.000	0.000 ± 0.000	0.000 ± 0.000	0.011 ± 0.018	0.000 ± 0.000	0.000 ± 0.000	0.000 ± 0.000	0.003 ± 0.006	0.000 ± 0.000	0.082 ± 0.114
SBF1_40012	fdhD	formate dehydrogenase accessory protein FdhD	0.000 ± 0.000	0.000 ± 0.000	0.000 ± 0.000	0.000 ± 0.000	0.000 ± 0.000	0.000 ± 0.000	0.000 ± 0.000	0.000 ± 0.000	0.000 ± 0.000	0.000 ± 0.000	0.000 ± 0.000	0.000 ± 0.000	0.000 ± 0.000	0.000 ± 0.000	0.000 ± 0.000	0.000 ± 0.000	0.000 ± 0.000	0.000 ± 0.000	0.329 ± 0.524	0.000 ± 0.000	0.111 ± 0.157	0.000 ± 0.000	0.174 ± 0.136	0.037 ± 0.064	0.467 ± 0.354
carbon-monoxide dehydrogenases apart from acs operon
SBF1_1580019	cooA	carbon-monoxide-responsive transcriptional regulator CooA	0.000 ± 0.000	0.000 ± 0.000	0.000 ± 0.000	0.000 ± 0.000	0.000 ± 0.000	0.000 ± 0.000	0.000 ± 0.000	0.000 ± 0.000	0.000 ± 0.000	0.000 ± 0.000	0.032 ± 0.056	0.000 ± 0.000	0.000 ± 0.000	0.000 ± 0.000	0.000 ± 0.000	0.000 ± 0.000	0.000 ± 0.000	0.000 ± 0.000	0.080 ± 0.138	0.000 ± 0.000	0.000 ± 0.000	0.000 ± 0.000	0.000 ± 0.000	0.033 ± 0.037	0.024 ± 0.041
SBF1_1580018	cooS	anaerobic carbon-monoxide dehydrogenase CooS	0.000 ± 0.000	0.000 ± 0.000	0.000 ± 0.000	0.000 ± 0.000	0.000 ± 0.000	0.000 ± 0.000	0.000 ± 0.000	0.000 ± 0.000	0.000 ± 0.000	0.000 ± 0.000	0.000 ± 0.000	0.000 ± 0.000	0.000 ± 0.000	0.000 ± 0.000	0.000 ± 0.000	0.000 ± 0.000	0.000 ± 0.000	0.000 ± 0.000	0.000 ± 0.000	0.000 ± 0.000	0.000 ± 0.000	0.000 ± 0.000	0.004 ± 0.008	0.000 ± 0.000	0.000 ± 0.000
SBF1_1580017	cooC	anaerobic carbon-monoxide dehydrogenase accessory protein CooC	0.000 ± 0.000	0.000 ± 0.000	0.000 ± 0.000	0.000 ± 0.000	0.000 ± 0.000	0.000 ± 0.000	0.000 ± 0.000	0.000 ± 0.000	0.000 ± 0.000	0.000 ± 0.000	0.000 ± 0.000	0.000 ± 0.000	0.000 ± 0.000	0.000 ± 0.000	0.000 ± 0.000	0.000 ± 0.000	0.000 ± 0.000	0.000 ± 0.000	0.000 ± 0.000	0.000 ± 0.000	0.000 ± 0.000	0.000 ± 0.000	0.000 ± 0.000	0.000 ± 0.000	0.000 ± 0.000
SBF1_2240008	cooS_2	anaerobic carbon-monoxide dehydrogenase CooS	0.000 ± 0.000	0.000 ± 0.000	0.000 ± 0.000	0.000 ± 0.000	0.000 ± 0.000	0.000 ± 0.000	0.000 ± 0.000	0.000 ± 0.000	0.000 ± 0.000	0.000 ± 0.000	0.000 ± 0.000	0.000 ± 0.000	0.000 ± 0.000	0.000 ± 0.000	0.000 ± 0.000	0.000 ± 0.000	0.000 ± 0.000	0.000 ± 0.000	0.007 ± 0.013	0.000 ± 0.000	0.260 ± 0.266	0.003 ± 0.005	0.004 ± 0.008	0.000 ± 0.000	0.095 ± 0.052
SBF1_6240004	cooS_3b	fragment of anaerobic carbon-monoxide dehydrogenase CooS (C-terminal part)	0.000 ± 0.000	0.000 ± 0.000	0.000 ± 0.000	0.000 ± 0.000	0.044 ± 0.076	0.000 ± 0.000	0.000 ± 0.000	0.000 ± 0.000	0.000 ± 0.000	0.000 ± 0.000	0.000 ± 0.000	0.000 ± 0.000	0.000 ± 0.000	0.000 ± 0.000	0.000 ± 0.000	0.000 ± 0.000	0.000 ± 0.000	0.000 ± 0.000	0.135 ± 0.234	0.049 ± 0.070	0.053 ± 0.075	0.000 ± 0.000	0.046 ± 0.049	0.000 ± 0.000	0.563 ± 0.216
SBF1_3060005	cooC_2	anaerobic carbon-monoxide dehydrogenase accessory protein CooC	0.000 ± 0.000	0.000 ± 0.000	0.000 ± 0.000	0.000 ± 0.000	0.000 ± 0.000	0.000 ± 0.000	0.000 ± 0.000	0.000 ± 0.000	0.000 ± 0.000	0.000 ± 0.000	0.000 ± 0.000	0.000 ± 0.000	0.000 ± 0.000	0.000 ± 0.000	0.000 ± 0.000	0.000 ± 0.000	0.000 ± 0.000	0.000 ± 0.000	0.160 ± 0.140	0.056 ± 0.079	0.000 ± 0.000	0.000 ± 0.000	0.105 ± 0.129	0.000 ± 0.000	0.421 ± 0.423
pyruvate oxidation [porCDAB, aceEF, poxB not present]
SBF1_590008	pfoA	pyruvate synthase	0.000 ± 0.000	0.006 ± 0.010	0.000 ± 0.000	0.044 ± 0.040	0.014 ± 0.014	0.090 ± 0.144	0.005 ± 0.008	0.030 ± 0.029	0.019 ± 0.033	0.231 ± 0.133	0.010 ± 0.011	0.129 ± 0.159	0.021 ± 0.037	0.029 ± 0.050	0.004 ± 0.007	0.003 ± 0.006	0.020 ± 0.034	0.069 ± 0.067	1.537 ± 2.091	0.293 ± 0.414	2.336 ± 2.246	0.172 ± 0.100	1.253 ± 0.716	0.368 ± 0.095	4.116 ± 0.855
SBF1_1620011	pfoA_2	pyruvate synthase	0.000 ± 0.000	0.000 ± 0.000	0.000 ± 0.000	0.000 ± 0.000	0.000 ± 0.000	0.000 ± 0.000	0.000 ± 0.000	0.000 ± 0.000	0.000 ± 0.000	0.000 ± 0.000	0.000 ± 0.000	0.000 ± 0.000	0.000 ± 0.000	0.000 ± 0.000	0.000 ± 0.000	0.000 ± 0.000	0.000 ± 0.000	0.000 ± 0.000	0.000 ± 0.000	0.000 ± 0.000	0.020 ± 0.028	0.000 ± 0.000	0.013 ± 0.015	0.008 ± 0.009	0.015 ± 0.015
SBF1_1030024	pfoA_3a	fragment of pyruvate synthase (part 1/2)	0.000 ± 0.000	0.010 ± 0.017	0.000 ± 0.000	0.000 ± 0.000	0.000 ± 0.000	0.030 ± 0.052	0.008 ± 0.014	0.000 ± 0.000	0.000 ± 0.000	0.019 ± 0.032	0.004 ± 0.007	0.000 ± 0.000	0.000 ± 0.000	0.000 ± 0.000	0.000 ± 0.000	0.000 ± 0.000	0.000 ± 0.000	0.000 ± 0.000	0.097 ± 0.135	0.015 ± 0.022	0.012 ± 0.017	0.054 ± 0.066	0.807 ± 0.684	0.016 ± 0.015	0.317 ± 0.079
SBF1_1030023	pfoA_3b	fragment of pyruvate synthase (part 2/2)	0.000 ± 0.000	0.000 ± 0.000	0.000 ± 0.000	0.000 ± 0.000	0.000 ± 0.000	0.000 ± 0.000	0.000 ± 0.000	0.000 ± 0.000	0.000 ± 0.000	0.008 ± 0.015	0.000 ± 0.000	0.000 ± 0.000	0.000 ± 0.000	0.000 ± 0.000	0.000 ± 0.000	0.000 ± 0.000	0.000 ± 0.000	0.000 ± 0.000	0.000 ± 0.000	0.015 ± 0.022	0.000 ± 0.000	0.004 ± 0.007	0.726 ± 0.661	0.000 ± 0.000	0.044 ± 0.058
SBF1_8770001	pfoA_4a	fragment of pyruvate synthase (N-terminal part)	0.000 ± 0.000	0.000 ± 0.000	0.000 ± 0.000	0.000 ± 0.000	0.015 ± 0.027	0.000 ± 0.000	0.161 ± 0.279	0.044 ± 0.076	0.000 ± 0.000	0.126 ± 0.218	0.071 ± 0.064	0.000 ± 0.000	0.000 ± 0.000	0.000 ± 0.000	0.000 ± 0.000	0.000 ± 0.000	0.000 ± 0.000	0.000 ± 0.000	0.000 ± 0.000	0.000 ± 0.000	0.000 ± 0.000	0.006 ± 0.011	0.000 ± 0.000	0.000 ± 0.000	0.000 ± 0.000
SBF1_9640001	pfoA_5x	fragment of pyruvate synthase	0.000 ± 0.000	0.000 ± 0.000	0.000 ± 0.000	0.000 ± 0.000	0.000 ± 0.000	0.000 ± 0.000	0.000 ± 0.000	0.000 ± 0.000	0.000 ± 0.000	0.031 ± 0.053	0.052 ± 0.064	0.000 ± 0.000	0.000 ± 0.000	0.000 ± 0.000	0.000 ± 0.000	0.000 ± 0.000	0.000 ± 0.000	0.000 ± 0.000	0.000 ± 0.000	0.000 ± 0.000	0.000 ± 0.000	0.000 ± 0.000	0.007 ± 0.012	0.000 ± 0.000	0.000 ± 0.000
SBF1_610019	pflC/dhaB2	[formate-C-acetyltransferase]-activating enzyme or [glycerol dehydratase]-activating enzyme or another [organic radical enzyme]-activating enzyme	0.000 ± 0.000	0.000 ± 0.000	0.000 ± 0.000	0.000 ± 0.000	0.000 ± 0.000	0.000 ± 0.000	0.000 ± 0.000	0.000 ± 0.000	0.000 ± 0.000	0.000 ± 0.000	0.000 ± 0.000	0.000 ± 0.000	0.000 ± 0.000	0.000 ± 0.000	0.000 ± 0.000	0.000 ± 0.000	0.000 ± 0.000	0.000 ± 0.000	0.015 ± 0.026	0.000 ± 0.000	0.000 ± 0.000	0.000 ± 0.000	0.000 ± 0.000	0.000 ± 0.000	0.000 ± 0.000
SBF1_610020	pflD/dhaB1	formate C-acetyltransferase or B12-independent glycerol dehydratase	0.000 ± 0.000	0.000 ± 0.000	0.000 ± 0.000	0.000 ± 0.000	0.000 ± 0.000	0.000 ± 0.000	0.000 ± 0.000	0.000 ± 0.000	0.000 ± 0.000	0.000 ± 0.000	0.006 ± 0.010	0.000 ± 0.000	0.000 ± 0.000	0.000 ± 0.000	0.000 ± 0.000	0.000 ± 0.000	0.000 ± 0.000	0.000 ± 0.000	0.006 ± 0.010	0.000 ± 0.000	0.000 ± 0.000	0.000 ± 0.000	0.038 ± 0.040	0.000 ± 0.000	0.056 ± 0.038
SBF1_1580005	pyc	pyruvate carboxylase	0.000 ± 0.000	0.000 ± 0.000	0.000 ± 0.000	0.004 ± 0.007	0.004 ± 0.007	0.006 ± 0.011	0.000 ± 0.000	0.000 ± 0.000	0.000 ± 0.000	0.018 ± 0.017	0.010 ± 0.018	0.005 ± 0.009	0.000 ± 0.000	0.000 ± 0.000	0.000 ± 0.000	0.007 ± 0.012	0.010 ± 0.017	0.000 ± 0.000	0.027 ± 0.032	0.016 ± 0.022	0.065 ± 0.085	0.007 ± 0.012	0.106 ± 0.040	0.004 ± 0.007	0.675 ± 0.201
SBF1_220008	maeB	malate dehydrogenase (sdhCAB-associated)	0.000 ± 0.000	0.000 ± 0.000	0.000 ± 0.000	0.000 ± 0.000	0.000 ± 0.000	0.000 ± 0.000	0.000 ± 0.000	0.034 ± 0.058	0.000 ± 0.000	0.000 ± 0.000	0.018 ± 0.016	0.000 ± 0.000	0.000 ± 0.000	0.000 ± 0.000	0.000 ± 0.000	0.000 ± 0.000	0.000 ± 0.000	0.000 ± 0.000	0.012 ± 0.020	0.018 ± 0.025	1.324 ± 0.492	0.000 ± 0.000	0.115 ± 0.134	0.000 ± 0.000	0.063 ± 0.063
SBF1_8500001	maeB_2a	fragment of malate dehydrogenase (oxaloacetate-decarboxylating) (NADP+) (N-terminal part)	0.000 ± 0.000	0.000 ± 0.000	0.000 ± 0.000	0.000 ± 0.000	0.035 ± 0.061	0.000 ± 0.000	0.000 ± 0.000	0.000 ± 0.000	0.000 ± 0.000	0.000 ± 0.000	0.063 ± 0.110	0.000 ± 0.000	0.000 ± 0.000	0.000 ± 0.000	0.000 ± 0.000	0.000 ± 0.000	0.000 ± 0.000	0.000 ± 0.000	0.000 ± 0.000	0.000 ± 0.000	0.000 ± 0.000	0.000 ± 0.000	0.000 ± 0.000	0.000 ± 0.000	0.000 ± 0.000
citric acid cycle (TCA cycle) [sucAB, sucCD, mdh missing]
SBF1_460004	citA_1	citrate synthase	0.000 ± 0.000	0.000 ± 0.000	0.000 ± 0.000	0.000 ± 0.000	0.000 ± 0.000	0.000 ± 0.000	0.000 ± 0.000	0.000 ± 0.000	0.000 ± 0.000	0.000 ± 0.000	0.000 ± 0.000	0.000 ± 0.000	0.000 ± 0.000	0.000 ± 0.000	0.020 ± 0.035	0.000 ± 0.000	0.000 ± 0.000	0.011 ± 0.018	0.086 ± 0.076	0.016 ± 0.022	0.128 ± 0.180	0.039 ± 0.040	0.232 ± 0.128	0.096 ± 0.140	0.744 ± 0.074
SBF1_2310002	citA_2	citrate synthase	0.000 ± 0.000	0.000 ± 0.000	0.000 ± 0.000	0.000 ± 0.000	0.000 ± 0.000	0.000 ± 0.000	0.000 ± 0.000	0.000 ± 0.000	0.000 ± 0.000	0.009 ± 0.015	0.010 ± 0.017	0.000 ± 0.000	0.000 ± 0.000	0.000 ± 0.000	0.000 ± 0.000	0.000 ± 0.000	0.000 ± 0.000	0.000 ± 0.000	0.000 ± 0.000	0.000 ± 0.000	0.006 ± 0.009	0.004 ± 0.008	0.063 ± 0.044	0.000 ± 0.000	0.203 ± 0.125
SBF1_200022	acnA	putative aconitate hydratase	0.000 ± 0.000	0.000 ± 0.000	0.000 ± 0.000	0.000 ± 0.000	0.000 ± 0.000	0.022 ± 0.038	0.026 ± 0.045	0.000 ± 0.000	0.000 ± 0.000	0.000 ± 0.000	0.000 ± 0.000	0.009 ± 0.015	0.010 ± 0.017	0.000 ± 0.000	0.000 ± 0.000	0.038 ± 0.020	0.000 ± 0.000	0.008 ± 0.013	0.053 ± 0.047	0.000 ± 0.000	0.036 ± 0.051	0.009 ± 0.016	0.142 ± 0.111	0.011 ± 0.020	0.322 ± 0.201
SBF1_650014	icd	isocitrate dehydrogenase (NADP+)	0.000 ± 0.000	0.000 ± 0.000	0.000 ± 0.000	0.000 ± 0.000	0.000 ± 0.000	0.000 ± 0.000	0.000 ± 0.000	0.000 ± 0.000	0.000 ± 0.000	0.029 ± 0.051	0.000 ± 0.000	0.051 ± 0.088	0.032 ± 0.055	0.000 ± 0.000	0.000 ± 0.000	0.000 ± 0.000	0.000 ± 0.000	0.000 ± 0.000	0.359 ± 0.552	0.019 ± 0.027	0.000 ± 0.000	0.000 ± 0.000	0.043 ± 0.043	0.006 ± 0.010	0.152 ± 0.080
SBF1_8100002	icd_2a	fragment of isocitrate dehydrogenase (NADP+) (part 1/2)	0.000 ± 0.000	0.000 ± 0.000	0.000 ± 0.000	0.000 ± 0.000	0.000 ± 0.000	0.000 ± 0.000	0.000 ± 0.000	0.021 ± 0.037	0.000 ± 0.000	0.186 ± 0.322	0.113 ± 0.131	0.000 ± 0.000	0.000 ± 0.000	0.000 ± 0.000	0.000 ± 0.000	0.000 ± 0.000	0.000 ± 0.000	0.000 ± 0.000	0.000 ± 0.000	0.000 ± 0.000	0.000 ± 0.000	0.000 ± 0.000	0.000 ± 0.000	0.000 ± 0.000	0.000 ± 0.000
SBF1_8100003	icd_2b	fragment of isocitrate dehydrogenase (NADP+) (part 2/2)	0.000 ± 0.000	0.000 ± 0.000	0.000 ± 0.000	0.000 ± 0.000	0.024 ± 0.042	0.000 ± 0.000	0.000 ± 0.000	0.068 ± 0.118	0.000 ± 0.000	0.230 ± 0.317	0.023 ± 0.039	0.000 ± 0.000	0.000 ± 0.000	0.000 ± 0.000	0.000 ± 0.000	0.000 ± 0.000	0.000 ± 0.000	0.024 ± 0.042	0.000 ± 0.000	0.000 ± 0.000	0.000 ± 0.000	0.000 ± 0.000	0.000 ± 0.000	0.000 ± 0.000	0.000 ± 0.000
SBF1_220011	sdhC	succinate dehydrogenase, cytochrome b558 subunit	0.000 ± 0.000	0.000 ± 0.000	0.000 ± 0.000	0.024 ± 0.042	0.000 ± 0.000	0.000 ± 0.000	0.000 ± 0.000	0.000 ± 0.000	0.000 ± 0.000	0.000 ± 0.000	0.064 ± 0.111	0.000 ± 0.000	0.000 ± 0.000	0.000 ± 0.000	0.000 ± 0.000	0.000 ± 0.000	0.000 ± 0.000	0.000 ± 0.000	0.217 ± 0.220	0.000 ± 0.000	3.051 ± 1.999	0.010 ± 0.017	0.156 ± 0.201	0.000 ± 0.000	0.000 ± 0.000
[truncated: 6,295 more rows]
